# Supplementary material for: In silico Approach for Unveiling the Glycoside Hydrolase Activities in Faecalibacterium prausnitzii Through a Systematic and Integrative Large-Scale Analysis
Source: Front Microbiol. 2019 Apr 4;10:517. doi: 10.3389/fmicb.2019.00517 (PMC6460054; doi:10.3389/fmicb.2019.00517)
Supplement: TABLE S3 — Graphic representation of the clusters and the Davis-Boulding index. [file Table_3.XLS]

## Sheet: fpa neighbour URL
	...	FPR_02050_CDS_T02592	FPR_03010_CDS_T02592	FPR_05900_CDS_T02592	FPR_06040_CDS_T02592	FPR_06700_CDS_T02592	FPR_06900_CDS_T02592	FPR_06940_CDS_T02592	FPR_07280_CDS_T02592	FPR_08860_CDS_T02592	FPR_09740_CDS_T02592	FPR_09750_CDS_T02592	FPR_10020_CDS_T02592	FPR_10150_CDS_T02592	FPR_11220_CDS_T02592	FPR_12120_CDS_T02592	FPR_13470_CDS_T02592	FPR_13510_CDS_T02592	FPR_14660_CDS_T02592	FPR_14930_CDS_T02592	FPR_15040_CDS_T02592	FPR_15320_CDS_T02592	FPR_16670_CDS_T02592	FPR_16810_CDS_T02592	FPR_17200_CDS_T02592	FPR_17220_CDS_T02592	FPR_17240_CDS_T02592	FPR_18380_CDS_T02592	FPR_20750_CDS_T02592	FPR_21480_CDS_T02592	FPR_21670_CDS_T02592	FPR_21760_CDS_T02592	FPR_23930_CDS_T02592	FPR_23960_CDS_T02592	FPR_24180_CDS_T02592	FPR_25170_CDS_T02592	FPR_25320_CDS_T02592	FPR_25430_CDS_T02592	FPR_25460_CDS_T02592	FPR_25480_CDS_T02592	FPR_25950_CDS_T02592	FPR_27530_CDS_T02592	FPR_27540_CDS_T02592	FPR_29140_CDS_T02592	FPR_30570_CDS_T02592
	A2-165	fig|411483.3.peg.2266	fig|411483.3.peg.1221	fig|411483.3.peg.2448	fig|411483.3.peg.712	fig|411483.3.peg.1318	fig|411483.3.peg.1442	fig|411483.3.peg.2393	fig|411483.3.peg.1672	fig|411483.3.peg.2224	fig|411483.3.peg.1492	fig|411483.3.peg.1492	fig|411483.3.peg.2093	fig|411483.3.peg.8	fig|411483.3.peg.2027	fig|411483.3.peg.2545	fig|411483.3.peg.33	fig|411483.3.peg.36	fig|411483.3.peg.511	fig|411483.3.peg.360	fig|411483.3.peg.536	fig|411483.3.peg.360	fig|411483.3.peg.2538	fig|411483.3.peg.286	fig|411483.3.peg.2550	fig|411483.3.peg.1415	fig|411483.3.peg.2460	fig|411483.3.peg.389	fig|411483.3.peg.572	fig|411483.3.peg.1415	fig|411483.3.peg.822	fig|411483.3.peg.565	fig|411483.3.peg.1662	fig|411483.3.peg.1664	fig|411483.3.peg.1585	fig|411483.3.peg.753	fig|411483.3.peg.735	fig|411483.3.peg.704	fig|411483.3.peg.145	fig|411483.3.peg.360	fig|411483.3.peg.1367	fig|411483.3.peg.1155	fig|411483.3.peg.955	fig|411483.3.peg.2292	fig|411483.3.peg.1710
	2789STDY5834930	fig|6666666.328565.peg.2960	fig|6666666.328565.peg.2965	fig|6666666.328565.peg.1053	fig|6666666.328565.peg.825	fig|6666666.328565.peg.747	fig|6666666.328565.peg.1362	fig|6666666.328565.peg.989	fig|6666666.328565.peg.2803	fig|6666666.328565.peg.1683	fig|6666666.328565.peg.1831	fig|6666666.328565.peg.2603	fig|6666666.328565.peg.2126	fig|6666666.328565.peg.2965	fig|6666666.328565.peg.1599	fig|6666666.328565.peg.3068	fig|6666666.328565.peg.3292	fig|6666666.328565.peg.2965	fig|6666666.328565.peg.34	fig|6666666.328565.peg.3079	fig|6666666.328565.peg.2111	fig|6666666.328565.peg.3079	fig|6666666.328565.peg.747	fig|6666666.328565.peg.747	fig|6666666.328565.peg.558	fig|6666666.328565.peg.161	fig|6666666.328565.peg.1996	fig|6666666.328565.peg.2526	fig|6666666.328565.peg.100	fig|6666666.328565.peg.208	fig|6666666.328565.peg.1408	fig|6666666.328565.peg.998	fig|6666666.328565.peg.34	fig|6666666.328565.peg.1009	fig|6666666.328565.peg.2126	fig|6666666.328565.peg.3079	fig|6666666.328565.peg.34	fig|6666666.328565.peg.541	fig|6666666.328565.peg.34	fig|6666666.328565.peg.3079	fig|6666666.328565.peg.2610	fig|6666666.328565.peg.1546	fig|6666666.328565.peg.172	fig|6666666.328565.peg.1722	fig|6666666.328565.peg.289
	CNCM I 4540	fig|6666666.331152.peg.1358	fig|6666666.331152.peg.241	fig|6666666.331152.peg.575	fig|6666666.331152.peg.594	fig|6666666.331152.peg.2928	fig|6666666.331152.peg.2894	fig|6666666.331152.peg.2872	fig|6666666.331152.peg.2381	fig|6666666.331152.peg.2899	fig|6666666.331152.peg.1358	fig|6666666.331152.peg.2459	fig|6666666.331152.peg.1105	fig|6666666.331152.peg.931	fig|6666666.331152.peg.977	fig|6666666.331152.peg.1131	fig|6666666.331152.peg.1178	fig|6666666.331152.peg.1175	fig|6666666.331152.peg.1690	fig|6666666.331152.peg.1663	fig|6666666.331152.peg.1276	fig|6666666.331152.peg.1663	fig|6666666.331152.peg.339	fig|6666666.331152.peg.1733	fig|6666666.331152.peg.1019	fig|6666666.331152.peg.1021	fig|6666666.331152.peg.1023	fig|6666666.331152.peg.887	fig|6666666.331152.peg.2711	fig|6666666.331152.peg.2746	fig|6666666.331152.peg.2728	fig|6666666.331152.peg.2705	fig|6666666.331152.peg.1690	fig|6666666.331152.peg.1019	fig|6666666.331152.peg.1991	fig|6666666.331152.peg.1663	fig|6666666.331152.peg.2972	fig|6666666.331152.peg.1398	fig|6666666.331152.peg.2972	fig|6666666.331152.peg.1663	fig|6666666.331152.peg.295	fig|6666666.331152.peg.2935	fig|6666666.331152.peg.2969	fig|6666666.331152.peg.89	fig|6666666.331152.peg.2215
	CNCM I 4541	fig|6666666.328566.peg.1138	fig|6666666.328566.peg.1752	fig|6666666.328566.peg.533	fig|6666666.328566.peg.1134	fig|6666666.328566.peg.275	fig|6666666.328566.peg.294	fig|6666666.328566.peg.2274	fig|6666666.328566.peg.2423	fig|6666666.328566.peg.1026	fig|6666666.328566.peg.1138	fig|6666666.328566.peg.472	fig|6666666.328566.peg.744	fig|6666666.328566.peg.891	fig|6666666.328566.peg.953	fig|6666666.328566.peg.2102	fig|6666666.328566.peg.1180	fig|6666666.328566.peg.1183	fig|6666666.328566.peg.1296	fig|6666666.328566.peg.1264	fig|6666666.328566.peg.1077	fig|6666666.328566.peg.1089	fig|6666666.328566.peg.1831	fig|6666666.328566.peg.1345	fig|6666666.328566.peg.1479	fig|6666666.328566.peg.1481	fig|6666666.328566.peg.1481	fig|6666666.328566.peg.846	fig|6666666.328566.peg.1947	fig|6666666.328566.peg.1911	fig|6666666.328566.peg.1931	fig|6666666.328566.peg.1954	fig|6666666.328566.peg.1296	fig|6666666.328566.peg.1479	fig|6666666.328566.peg.2119	fig|6666666.328566.peg.892	fig|6666666.328566.peg.1296	fig|6666666.328566.peg.556	fig|6666666.328566.peg.1296	fig|6666666.328566.peg.1645	fig|6666666.328566.peg.1808	fig|6666666.328566.peg.264	fig|6666666.328566.peg.2094	fig|6666666.328566.peg.186	fig|6666666.328566.peg.2392
	CNCM I 4543	fig|6666666.328567.peg.2414	fig|6666666.328567.peg.983	fig|6666666.328567.peg.2318	fig|6666666.328567.peg.2566	fig|6666666.328567.peg.938	fig|6666666.328567.peg.719	fig|6666666.328567.peg.713	fig|6666666.328567.peg.669	fig|6666666.328567.peg.1488	fig|6666666.328567.peg.2099	fig|6666666.328567.peg.2099	fig|6666666.328567.peg.2002	fig|6666666.328567.peg.1709	fig|6666666.328567.peg.2069	fig|6666666.328567.peg.1230	fig|6666666.328567.peg.1694	fig|6666666.328567.peg.1697	fig|6666666.328567.peg.1607	fig|6666666.328567.peg.1374	fig|6666666.328567.peg.1656	fig|6666666.328567.peg.1374	fig|6666666.328567.peg.1225	fig|6666666.328567.peg.1310	fig|6666666.328567.peg.1947	fig|6666666.328567.peg.1949	fig|6666666.328567.peg.1951	fig|6666666.328567.peg.1405	fig|6666666.328567.peg.2709	fig|6666666.328567.peg.748	fig|6666666.328567.peg.2914	fig|6666666.328567.peg.2717	fig|6666666.328567.peg.659	fig|6666666.328567.peg.661	fig|6666666.328567.peg.60	fig|6666666.328567.peg.2527	fig|6666666.328567.peg.2543	fig|6666666.328567.peg.866	fig|6666666.328567.peg.2100	fig|6666666.328567.peg.1374	fig|6666666.328567.peg.799	fig|6666666.328567.peg.1053	fig|6666666.328567.peg.2774	fig|6666666.328567.peg.2386	fig|6666666.328567.peg.210
	CNCM I 4542	fig|6666666.328568.peg.1105	fig|6666666.328568.peg.1614	fig|6666666.328568.peg.2399	fig|6666666.328568.peg.2416	fig|6666666.328568.peg.20	fig|6666666.328568.peg.36	fig|6666666.328568.peg.880	fig|6666666.328568.peg.57	fig|6666666.328568.peg.2611	fig|6666666.328568.peg.1367	fig|6666666.328568.peg.1367	fig|6666666.328568.peg.2030	fig|6666666.328568.peg.2762	fig|6666666.328568.peg.2091	fig|6666666.328568.peg.2056	fig|6666666.328568.peg.1212	fig|6666666.328568.peg.1209	fig|6666666.328568.peg.985	fig|6666666.328568.peg.959	fig|6666666.328568.peg.1310	fig|6666666.328568.peg.959	fig|6666666.328568.peg.1704	fig|6666666.328568.peg.1028	fig|6666666.328568.peg.1181	fig|6666666.328568.peg.1811	fig|6666666.328568.peg.477	fig|6666666.328568.peg.2706	fig|6666666.328568.peg.241	fig|6666666.328568.peg.207	fig|6666666.328568.peg.225	fig|6666666.328568.peg.247	fig|6666666.328568.peg.985	fig|6666666.328568.peg.1180	fig|6666666.328568.peg.890	fig|6666666.328568.peg.1436	fig|6666666.328568.peg.1368	fig|6666666.328568.peg.2652	fig|6666666.328568.peg.1368	fig|6666666.328568.peg.1329	fig|6666666.328568.peg.1671	fig|6666666.328568.peg.8	fig|6666666.328568.peg.756	fig|6666666.328568.peg.1497	fig|6666666.328568.peg.575
	CNCM I 4544	fig|6666666.328569.peg.29	fig|6666666.328569.peg.1959	fig|6666666.328569.peg.308	fig|6666666.328569.peg.326	fig|6666666.328569.peg.1260	fig|6666666.328569.peg.1276	fig|6666666.328569.peg.2304	fig|6666666.328569.peg.1296	fig|6666666.328569.peg.1026	fig|6666666.328569.peg.969	fig|6666666.328569.peg.969	fig|6666666.328569.peg.529	fig|6666666.328569.peg.1176	fig|6666666.328569.peg.629	fig|6666666.328569.peg.559	fig|6666666.328569.peg.816	fig|6666666.328569.peg.813	fig|6666666.328569.peg.743	fig|6666666.328569.peg.715	fig|6666666.328569.peg.911	fig|6666666.328569.peg.715	fig|6666666.328569.peg.2041	fig|6666666.328569.peg.787	fig|6666666.328569.peg.485	fig|6666666.328569.peg.1383	fig|6666666.328569.peg.1900	fig|6666666.328569.peg.1117	fig|6666666.328569.peg.1418	fig|6666666.328569.peg.1383	fig|6666666.328569.peg.1401	fig|6666666.328569.peg.1424	fig|6666666.328569.peg.743	fig|6666666.328569.peg.486	fig|6666666.328569.peg.2295	fig|6666666.328569.peg.1677	fig|6666666.328569.peg.1695	fig|6666666.328569.peg.1698	fig|6666666.328569.peg.970	fig|6666666.328569.peg.930	fig|6666666.328569.peg.2015	fig|6666666.328569.peg.1251	fig|6666666.328569.peg.2346	fig|6666666.328569.peg.1754	fig|6666666.328569.peg.2421
	CNCM I 4546	fig|6666666.328570.peg.669	fig|6666666.328570.peg.68	fig|6666666.328570.peg.348	fig|6666666.328570.peg.364	fig|6666666.328570.peg.435	fig|6666666.328570.peg.464	fig|6666666.328570.peg.468	fig|6666666.328570.peg.498	fig|6666666.328570.peg.770	fig|6666666.328570.peg.881	fig|6666666.328570.peg.882	fig|6666666.328570.peg.910	fig|6666666.328570.peg.926	fig|6666666.328570.peg.1024	fig|6666666.328570.peg.1117	fig|6666666.328570.peg.1279	fig|6666666.328570.peg.1282	fig|6666666.328570.peg.1418	fig|6666666.328570.peg.1444	fig|6666666.328570.peg.1455	fig|6666666.328570.peg.1505	fig|6666666.328570.peg.1629	fig|6666666.328570.peg.1642	fig|6666666.328570.peg.1697	fig|6666666.328570.peg.1699	fig|6666666.328570.peg.1701	fig|6666666.328570.peg.1816	fig|6666666.328570.peg.2178	fig|6666666.328570.peg.2256	fig|6666666.328570.peg.2275	fig|6666666.328570.peg.2285	fig|6666666.328570.peg.2312	fig|6666666.328570.peg.2314	fig|6666666.328570.peg.2320	fig|6666666.328570.peg.2424	fig|6666666.328570.peg.2438	fig|6666666.328570.peg.2449	fig|6666666.328570.peg.2452	fig|6666666.328570.peg.2454	fig|6666666.328570.peg.2504	fig|6666666.328570.peg.2590	fig|6666666.328570.peg.2591	fig|6666666.328570.peg.2758	fig|6666666.328570.peg.2910
	CNCM I 4573	fig|6666666.328571.peg.147	fig|6666666.328571.peg.318	fig|6666666.328571.peg.627	fig|6666666.328571.peg.641	fig|6666666.328571.peg.712	fig|6666666.328571.peg.729	fig|6666666.328571.peg.733	fig|6666666.328571.peg.793	fig|6666666.328571.peg.923	fig|6666666.328571.peg.1049	fig|6666666.328571.peg.1050	fig|6666666.328571.peg.1079	fig|6666666.328571.peg.1094	fig|6666666.328571.peg.1201	fig|6666666.328571.peg.1294	fig|6666666.328571.peg.1435	fig|6666666.328571.peg.1438	fig|6666666.328571.peg.1589	fig|6666666.328571.peg.1615	fig|6666666.328571.peg.1627	fig|6666666.328571.peg.1697	fig|6666666.328571.peg.1854	fig|6666666.328571.peg.1867	fig|6666666.328571.peg.2348	fig|6666666.328571.peg.2291	fig|6666666.328571.peg.110	fig|6666666.328571.peg.2001	fig|6666666.328571.peg.2214	fig|6666666.328571.peg.2291	fig|6666666.328571.peg.2310	fig|6666666.328571.peg.2320	fig|6666666.328571.peg.2346	fig|6666666.328571.peg.2348	fig|6666666.328571.peg.2354	fig|6666666.328571.peg.2435	fig|6666666.328571.peg.2450	fig|6666666.328571.peg.2461	fig|6666666.328571.peg.2464	fig|6666666.328571.peg.2466	fig|6666666.328571.peg.2510	fig|6666666.328571.peg.2590	fig|6666666.328571.peg.2453	fig|6666666.328571.peg.2867	fig|6666666.328571.peg.3017
	CNCM I 4575	fig|6666666.328573.peg.2209	fig|6666666.328573.peg.2661	fig|6666666.328573.peg.1847	fig|6666666.328573.peg.2320	fig|6666666.328573.peg.736	fig|6666666.328573.peg.649	fig|6666666.328573.peg.644	fig|6666666.328573.peg.628	fig|6666666.328573.peg.1286	fig|6666666.328573.peg.1005	fig|6666666.328573.peg.1004	fig|6666666.328573.peg.983	fig|6666666.328573.peg.2767	fig|6666666.328573.peg.933	fig|6666666.328573.peg.2535	fig|6666666.328573.peg.2063	fig|6666666.328573.peg.2066	fig|6666666.328573.peg.2176	fig|6666666.328573.peg.2194	fig|6666666.328573.peg.881	fig|6666666.328573.peg.2194	fig|6666666.328573.peg.2698	fig|6666666.328573.peg.2448	fig|6666666.328573.peg.620	fig|6666666.328573.peg.799	fig|6666666.328573.peg.801	fig|6666666.328573.peg.2731	fig|6666666.328573.peg.1190	fig|6666666.328573.peg.1154	fig|6666666.328573.peg.1174	fig|6666666.328573.peg.1200	fig|6666666.328573.peg.618	fig|6666666.328573.peg.620	fig|6666666.328573.peg.1274	fig|6666666.328573.peg.2194	fig|6666666.328573.peg.2518	fig|6666666.328573.peg.1028	fig|6666666.328573.peg.1025	fig|6666666.328573.peg.1023	fig|6666666.328573.peg.1080	fig|6666666.328573.peg.2696	fig|6666666.328573.peg.542	fig|6666666.328573.peg.160	fig|6666666.328573.peg.311
	CNCM I 4574	fig|6666666.328574.peg.2368	fig|6666666.328574.peg.959	fig|6666666.328574.peg.2271	fig|6666666.328574.peg.2494	fig|6666666.328574.peg.914	fig|6666666.328574.peg.696	fig|6666666.328574.peg.690	fig|6666666.328574.peg.664	fig|6666666.328574.peg.2044	fig|6666666.328574.peg.1983	fig|6666666.328574.peg.1983	fig|6666666.328574.peg.1885	fig|6666666.328574.peg.1592	fig|6666666.328574.peg.1952	fig|6666666.328574.peg.1123	fig|6666666.328574.peg.1577	fig|6666666.328574.peg.1580	fig|6666666.328574.peg.1489	fig|6666666.328574.peg.1286	fig|6666666.328574.peg.1539	fig|6666666.328574.peg.1286	fig|6666666.328574.peg.1118	fig|6666666.328574.peg.1210	fig|6666666.328574.peg.1832	fig|6666666.328574.peg.1834	fig|6666666.328574.peg.1836	fig|6666666.328574.peg.1316	fig|6666666.328574.peg.2636	fig|6666666.328574.peg.725	fig|6666666.328574.peg.2908	fig|6666666.328574.peg.2644	fig|6666666.328574.peg.654	fig|6666666.328574.peg.656	fig|6666666.328574.peg.63	fig|6666666.328574.peg.2455	fig|6666666.328574.peg.2471	fig|6666666.328574.peg.844	fig|6666666.328574.peg.1984	fig|6666666.328574.peg.1286	fig|6666666.328574.peg.775	fig|6666666.328574.peg.1029	fig|6666666.328574.peg.2717	fig|6666666.328574.peg.2340	fig|6666666.328574.peg.211
	Indica	fig|6666666.328519.peg.741	fig|6666666.328519.peg.776	fig|6666666.328519.peg.2021	fig|6666666.328519.peg.2290	fig|6666666.328519.peg.728	fig|6666666.328519.peg.541	fig|6666666.328519.peg.534	fig|6666666.328519.peg.514	fig|6666666.328519.peg.1844	fig|6666666.328519.peg.9	fig|6666666.328519.peg.390	fig|6666666.328519.peg.1710	fig|6666666.328519.peg.1383	fig|6666666.328519.peg.2565	fig|6666666.328519.peg.913	fig|6666666.328519.peg.1369	fig|6666666.328519.peg.1372	fig|6666666.328519.peg.1271	fig|6666666.328519.peg.1122	fig|6666666.328519.peg.1329	fig|6666666.328519.peg.1122	fig|6666666.328519.peg.906	fig|6666666.328519.peg.1017	fig|6666666.328519.peg.503	fig|6666666.328519.peg.573	fig|6666666.328519.peg.1089	fig|6666666.328519.peg.1160	fig|6666666.328519.peg.2431	fig|6666666.328519.peg.573	fig|6666666.328519.peg.2696	fig|6666666.328519.peg.2440	fig|6666666.328519.peg.501	fig|6666666.328519.peg.503	fig|6666666.328519.peg.85	fig|6666666.328519.peg.2256	fig|6666666.328519.peg.2264	fig|6666666.328519.peg.2606	fig|6666666.328519.peg.1463	fig|6666666.328519.peg.1122	fig|6666666.328519.peg.621	fig|6666666.328519.peg.822	fig|6666666.328519.peg.2556	fig|6666666.328519.peg.2095	fig|6666666.328519.peg.234
	CNCM I 4644	fig|6666666.328575.peg.202	fig|6666666.328575.peg.324	fig|6666666.328575.peg.585	fig|6666666.328575.peg.569	fig|6666666.328575.peg.1546	fig|6666666.328575.peg.1569	fig|6666666.328575.peg.603	fig|6666666.328575.peg.620	fig|6666666.328575.peg.675	fig|6666666.328575.peg.170	fig|6666666.328575.peg.1955	fig|6666666.328575.peg.796	fig|6666666.328575.peg.813	fig|6666666.328575.peg.907	fig|6666666.328575.peg.1002	fig|6666666.328575.peg.29	fig|6666666.328575.peg.32	fig|6666666.328575.peg.108	fig|6666666.328575.peg.134	fig|6666666.328575.peg.143	fig|6666666.328575.peg.134	fig|6666666.328575.peg.1242	fig|6666666.328575.peg.1255	fig|6666666.328575.peg.1779	fig|6666666.328575.peg.1994	fig|6666666.328575.peg.1996	fig|6666666.328575.peg.1390	fig|6666666.328575.peg.1659	fig|6666666.328575.peg.1733	fig|6666666.328575.peg.1752	fig|6666666.328575.peg.1761	fig|6666666.328575.peg.1777	fig|6666666.328575.peg.1779	fig|6666666.328575.peg.1791	fig|6666666.328575.peg.134	fig|6666666.328575.peg.169	fig|6666666.328575.peg.1956	fig|6666666.328575.peg.1959	fig|6666666.328575.peg.1961	fig|6666666.328575.peg.2098	fig|6666666.328575.peg.2196	fig|6666666.328575.peg.2197	fig|6666666.328575.peg.2370	fig|6666666.328575.peg.2607
	SL3/3	fig|657322.3.peg.724	fig|657322.3.peg.2365	fig|657322.3.peg.272	fig|657322.3.peg.288	fig|657322.3.peg.365	fig|657322.3.peg.384	fig|657322.3.peg.389	fig|657322.3.peg.421	fig|657322.3.peg.760	fig|657322.3.peg.853	fig|657322.3.peg.854	fig|657322.3.peg.884	fig|657322.3.peg.898	fig|657322.3.peg.1004	fig|657322.3.peg.1106	fig|657322.3.peg.1246	fig|657322.3.peg.1249	fig|657322.3.peg.1365	fig|657322.3.peg.1391	fig|657322.3.peg.1403	fig|657322.3.peg.1426	fig|657322.3.peg.1563	fig|657322.3.peg.1576	fig|657322.3.peg.1613	fig|657322.3.peg.1615	fig|657322.3.peg.1617	fig|657322.3.peg.1757	fig|657322.3.peg.1996	fig|657322.3.peg.2076	fig|657322.3.peg.2096	fig|657322.3.peg.2106	fig|657322.3.peg.2249	fig|657322.3.peg.2252	fig|657322.3.peg.2274	fig|657322.3.peg.2389	fig|657322.3.peg.2404	fig|657322.3.peg.2414	fig|657322.3.peg.2417	fig|657322.3.peg.2419	fig|657322.3.peg.2470	fig|657322.3.peg.2621	fig|657322.3.peg.2622	fig|657322.3.peg.2784	fig|657322.3.peg.2936
	L2/6	fig|718252.3.peg.603	fig|718252.3.peg.879	fig|718252.3.peg.314	fig|718252.3.peg.773	fig|718252.3.peg.295	fig|718252.3.peg.1600	fig|718252.3.peg.1605	fig|718252.3.peg.2205	fig|718252.3.peg.2856	fig|718252.3.peg.2394	fig|718252.3.peg.2728	fig|718252.3.peg.2699	fig|718252.3.peg.2563	fig|718252.3.peg.2482	fig|718252.3.peg.2961	fig|718252.3.peg.2800	fig|718252.3.peg.2797	fig|718252.3.peg.697	fig|718252.3.peg.1066	fig|718252.3.peg.2471	fig|718252.3.peg.1066	fig|718252.3.peg.2543	fig|718252.3.peg.2908	fig|718252.3.peg.3118	fig|718252.3.peg.2961	fig|718252.3.peg.709	fig|718252.3.peg.1402	fig|718252.3.peg.2324	fig|718252.3.peg.2961	fig|718252.3.peg.2980	fig|718252.3.peg.2332	fig|718252.3.peg.697	fig|718252.3.peg.725	fig|718252.3.peg.3215	fig|718252.3.peg.1066	fig|718252.3.peg.1174	fig|718252.3.peg.605	fig|718252.3.peg.2395	fig|718252.3.peg.1066	fig|718252.3.peg.2161	fig|718252.3.peg.113	fig|718252.3.peg.3086	fig|718252.3.peg.1494	fig|718252.3.peg.2089
	58_8	fig|6666666.330154.peg.585	fig|6666666.330154.peg.981	fig|6666666.330154.peg.284	fig|6666666.330154.peg.853	fig|6666666.330154.peg.853	fig|6666666.330154.peg.901	fig|6666666.330154.peg.561	fig|6666666.330154.peg.94	fig|6666666.330154.peg.30	fig|6666666.330154.peg.255	fig|6666666.330154.peg.359	fig|6666666.330154.peg.730	fig|6666666.330154.peg.970	fig|6666666.330154.peg.974	fig|6666666.330154.peg.641	fig|6666666.330154.peg.258	fig|6666666.330154.peg.981	fig|6666666.330154.peg.269	fig|6666666.330154.peg.194	fig|6666666.330154.peg.823	fig|6666666.330154.peg.989	fig|6666666.330154.peg.492	fig|6666666.330154.peg.38	fig|6666666.330154.peg.1046	fig|6666666.330154.peg.574	fig|6666666.330154.peg.13	fig|6666666.330154.peg.38	fig|6666666.330154.peg.1005	fig|6666666.330154.peg.13	fig|6666666.330154.peg.320	fig|6666666.330154.peg.187	fig|6666666.330154.peg.269	fig|6666666.330154.peg.745	fig|6666666.330154.peg.730	fig|6666666.330154.peg.157	fig|6666666.330154.peg.269	fig|6666666.330154.peg.757	fig|6666666.330154.peg.269	fig|6666666.330154.peg.25	fig|6666666.330154.peg.653	fig|6666666.330154.peg.420	fig|6666666.330154.peg.269	fig|6666666.330154.peg.433	fig|6666666.330154.peg.715
	60_20	fig|6666666.330155.peg.991	fig|6666666.330155.peg.597	fig|6666666.330155.peg.561	fig|6666666.330155.peg.1152	fig|6666666.330155.peg.823	fig|6666666.330155.peg.8	fig|6666666.330155.peg.1724	fig|6666666.330155.peg.1662	fig|6666666.330155.peg.1312	fig|6666666.330155.peg.1156	fig|6666666.330155.peg.1258	fig|6666666.330155.peg.441	fig|6666666.330155.peg.1243	fig|6666666.330155.peg.1186	fig|6666666.330155.peg.62	fig|6666666.330155.peg.599	fig|6666666.330155.peg.597	fig|6666666.330155.peg.1085	fig|6666666.330155.peg.420	fig|6666666.330155.peg.1196	fig|6666666.330155.peg.1535	fig|6666666.330155.peg.1045	fig|6666666.330155.peg.363	fig|6666666.330155.peg.253	fig|6666666.330155.peg.538	fig|6666666.330155.peg.525	fig|6666666.330155.peg.363	fig|6666666.330155.peg.508	fig|6666666.330155.peg.538	fig|6666666.330155.peg.682	fig|6666666.330155.peg.518	fig|6666666.330155.peg.1085	fig|6666666.330155.peg.1520	fig|6666666.330155.peg.441	fig|6666666.330155.peg.795	fig|6666666.330155.peg.1155	fig|6666666.330155.peg.654	fig|6666666.330155.peg.1155	fig|6666666.330155.peg.372	fig|6666666.330155.peg.1581	fig|6666666.330155.peg.720	fig|6666666.330155.peg.1466	fig|6666666.330155.peg.664	fig|6666666.330155.peg.238
	61_16	fig|6666666.330156.peg.952	fig|6666666.330156.peg.912	fig|6666666.330156.peg.881	fig|6666666.330156.peg.1042	fig|6666666.330156.peg.498	fig|6666666.330156.peg.669	fig|6666666.330156.peg.609	fig|6666666.330156.peg.346	fig|6666666.330156.peg.705	fig|6666666.330156.peg.952	fig|6666666.330156.peg.1084	fig|6666666.330156.peg.1102	fig|6666666.330156.peg.912	fig|6666666.330156.peg.581	fig|6666666.330156.peg.1100	fig|6666666.330156.peg.605	fig|6666666.330156.peg.912	fig|6666666.330156.peg.43	fig|6666666.330156.peg.50	fig|6666666.330156.peg.240	fig|6666666.330156.peg.1261	fig|6666666.330156.peg.1120	fig|6666666.330156.peg.1210	fig|6666666.330156.peg.136	fig|6666666.330156.peg.993	fig|6666666.330156.peg.263	fig|6666666.330156.peg.498	fig|6666666.330156.peg.1200	fig|6666666.330156.peg.993	fig|6666666.330156.peg.242	fig|6666666.330156.peg.395	fig|6666666.330156.peg.141	fig|6666666.330156.peg.136	fig|6666666.330156.peg.1102	fig|6666666.330156.peg.454	fig|6666666.330156.peg.580	fig|6666666.330156.peg.954	fig|6666666.330156.peg.43	fig|6666666.330156.peg.965	fig|6666666.330156.peg.745	fig|6666666.330156.peg.901	fig|6666666.330156.peg.43	fig|6666666.330156.peg.213	fig|6666666.330156.peg.680
	UBA1082	fig|6666666.330157.peg.380	fig|6666666.330157.peg.341	fig|6666666.330157.peg.1393	fig|6666666.330157.peg.164	fig|6666666.330157.peg.1163	fig|6666666.330157.peg.597	fig|6666666.330157.peg.1368	fig|6666666.330157.peg.1380	fig|6666666.330157.peg.471	fig|6666666.330157.peg.602	fig|6666666.330157.peg.601	fig|6666666.330157.peg.1137	fig|6666666.330157.peg.840	fig|6666666.330157.peg.700	fig|6666666.330157.peg.103	fig|6666666.330157.peg.1182	fig|6666666.330157.peg.1185	fig|6666666.330157.peg.1366	fig|6666666.330157.peg.1392	fig|6666666.330157.peg.594	fig|6666666.330157.peg.1392	fig|6666666.330157.peg.1163	fig|6666666.330157.peg.1713	fig|6666666.330157.peg.251	fig|6666666.330157.peg.488	fig|6666666.330157.peg.503	fig|6666666.330157.peg.1295	fig|6666666.330157.peg.1339	fig|6666666.330157.peg.103	fig|6666666.330157.peg.275	fig|6666666.330157.peg.694	fig|6666666.330157.peg.1803	fig|6666666.330157.peg.43	fig|6666666.330157.peg.1137	fig|6666666.330157.peg.1392	fig|6666666.330157.peg.1800	fig|6666666.330157.peg.1992	fig|6666666.330157.peg.1803	fig|6666666.330157.peg.1392	fig|6666666.330157.peg.1835	fig|6666666.330157.peg.1063	fig|6666666.330157.peg.1803	fig|6666666.330157.peg.1474	fig|6666666.330157.peg.382
	UBA4703	fig|6666666.330158.peg.1110	fig|6666666.330158.peg.1589	fig|6666666.330158.peg.263	fig|6666666.330158.peg.971	fig|6666666.330158.peg.485	fig|6666666.330158.peg.1012	fig|6666666.330158.peg.196	fig|6666666.330158.peg.1039	fig|6666666.330158.peg.1709	fig|6666666.330158.peg.778	fig|6666666.330158.peg.777	fig|6666666.330158.peg.540	fig|6666666.330158.peg.1277	fig|6666666.330158.peg.1755	fig|6666666.330158.peg.544	fig|6666666.330158.peg.351	fig|6666666.330158.peg.335	fig|6666666.330158.peg.685	fig|6666666.330158.peg.262	fig|6666666.330158.peg.1859	fig|6666666.330158.peg.262	fig|6666666.330158.peg.485	fig|6666666.330158.peg.432	fig|6666666.330158.peg.1798	fig|6666666.330158.peg.213	fig|6666666.330158.peg.372	fig|6666666.330158.peg.1132	fig|6666666.330158.peg.723	fig|6666666.330158.peg.544	fig|6666666.330158.peg.70	fig|6666666.330158.peg.1632	fig|6666666.330158.peg.685	fig|6666666.330158.peg.527	fig|6666666.330158.peg.298	fig|6666666.330158.peg.262	fig|6666666.330158.peg.1409	fig|6666666.330158.peg.755	fig|6666666.330158.peg.741	fig|6666666.330158.peg.262	fig|6666666.330158.peg.1062	fig|6666666.330158.peg.707	fig|6666666.330158.peg.507	fig|6666666.330158.peg.991	fig|6666666.330158.peg.1568
	A2165	fig|6666666.328560.peg.2394	fig|6666666.328560.peg.912	fig|6666666.328560.peg.2268	fig|6666666.328560.peg.2505	fig|6666666.328560.peg.804	fig|6666666.328560.peg.675	fig|6666666.328560.peg.2212	fig|6666666.328560.peg.617	fig|6666666.328560.peg.2123	fig|6666666.328560.peg.427	fig|6666666.328560.peg.427	fig|6666666.328560.peg.1960	fig|6666666.328560.peg.1581	fig|6666666.328560.peg.2028	fig|6666666.328560.peg.1081	fig|6666666.328560.peg.1567	fig|6666666.328560.peg.1570	fig|6666666.328560.peg.1476	fig|6666666.328560.peg.1301	fig|6666666.328560.peg.1528	fig|6666666.328560.peg.1301	fig|6666666.328560.peg.1076	fig|6666666.328560.peg.1217	fig|6666666.328560.peg.1088	fig|6666666.328560.peg.703	fig|6666666.328560.peg.2280	fig|6666666.328560.peg.1343	fig|6666666.328560.peg.2648	fig|6666666.328560.peg.703	fig|6666666.328560.peg.2907	fig|6666666.328560.peg.2655	fig|6666666.328560.peg.607	fig|6666666.328560.peg.609	fig|6666666.328560.peg.115	fig|6666666.328560.peg.2465	fig|6666666.328560.peg.2481	fig|6666666.328560.peg.2513	fig|6666666.328560.peg.1709	fig|6666666.328560.peg.1301	fig|6666666.328560.peg.752	fig|6666666.328560.peg.985	fig|6666666.328560.peg.2769	fig|6666666.328560.peg.2365	fig|6666666.328560.peg.268
	M21/2	fig|411485.10.peg.2434	fig|411485.10.peg.2523	fig|411485.10.peg.128	fig|411485.10.peg.112	fig|411485.10.peg.477	fig|411485.10.peg.492	fig|411485.10.peg.496	fig|411485.10.peg.1003	fig|411485.10.peg.1665	fig|411485.10.peg.1066	fig|411485.10.peg.1067	fig|411485.10.peg.1094	fig|411485.10.peg.1111	fig|411485.10.peg.738	fig|411485.10.peg.1196	fig|411485.10.peg.559	fig|411485.10.peg.562	fig|411485.10.peg.387	fig|411485.10.peg.362	fig|411485.10.peg.352	fig|411485.10.peg.314	fig|411485.10.peg.162	fig|411485.10.peg.148	fig|411485.10.peg.1476	fig|411485.10.peg.1170	fig|411485.10.peg.1168	fig|411485.10.peg.1918	fig|411485.10.peg.1357	fig|411485.10.peg.1430	fig|411485.10.peg.1449	fig|411485.10.peg.1459	fig|411485.10.peg.1474	fig|411485.10.peg.1476	fig|411485.10.peg.1530	fig|411485.10.peg.362	fig|411485.10.peg.25	fig|411485.10.peg.35	fig|411485.10.peg.38	fig|411485.10.peg.40	fig|411485.10.peg.904	fig|411485.10.peg.2375	fig|411485.10.peg.2374	fig|411485.10.peg.2216	fig|411485.10.peg.2071
	KLE1255	fig|748224.3.peg.1427	fig|748224.3.peg.1921	fig|748224.3.peg.1381	fig|748224.3.peg.1363	fig|748224.3.peg.2594	fig|748224.3.peg.2611	fig|748224.3.peg.2777	fig|748224.3.peg.628	fig|748224.3.peg.116	fig|748224.3.peg.1489	fig|748224.3.peg.1489	fig|748224.3.peg.357	fig|748224.3.peg.1646	fig|748224.3.peg.192	fig|748224.3.peg.340	fig|748224.3.peg.320	fig|748224.3.peg.323	fig|748224.3.peg.1832	fig|748224.3.peg.1805	fig|748224.3.peg.225	fig|748224.3.peg.1805	fig|748224.3.peg.2093	fig|748224.3.peg.1883	fig|748224.3.peg.1098	fig|748224.3.peg.717	fig|748224.3.peg.1177	fig|748224.3.peg.1696	fig|748224.3.peg.751	fig|748224.3.peg.717	fig|748224.3.peg.735	fig|748224.3.peg.757	fig|748224.3.peg.1832	fig|748224.3.peg.500	fig|748224.3.peg.532	fig|748224.3.peg.1805	fig|748224.3.peg.1572	fig|748224.3.peg.1742	fig|748224.3.peg.1490	fig|748224.3.peg.1805	fig|748224.3.peg.2110	fig|748224.3.peg.2586	fig|748224.3.peg.1108	fig|748224.3.peg.1536	fig|748224.3.peg.1306
	AHMP21	fig|6666666.328562.peg.328	fig|6666666.328562.peg.1887	fig|6666666.328562.peg.282	fig|6666666.328562.peg.988	fig|6666666.328562.peg.2353	fig|6666666.328562.peg.2440	fig|6666666.328562.peg.2447	fig|6666666.328562.peg.2748	fig|6666666.328562.peg.2250	fig|6666666.328562.peg.2158	fig|6666666.328562.peg.2157	fig|6666666.328562.peg.2131	fig|6666666.328562.peg.766	fig|6666666.328562.peg.2025	fig|6666666.328562.peg.2756	fig|6666666.328562.peg.531	fig|6666666.328562.peg.528	fig|6666666.328562.peg.2223	fig|6666666.328562.peg.2204	fig|6666666.328562.peg.473	fig|6666666.328562.peg.2204	fig|6666666.328562.peg.2770	fig|6666666.328562.peg.208	fig|6666666.328562.peg.1879	fig|6666666.328562.peg.1687	fig|6666666.328562.peg.829	fig|6666666.328562.peg.725	fig|6666666.328562.peg.1651	fig|6666666.328562.peg.1687	fig|6666666.328562.peg.1668	fig|6666666.328562.peg.1641	fig|6666666.328562.peg.2464	fig|6666666.328562.peg.2462	fig|6666666.328562.peg.1031	fig|6666666.328562.peg.2204	fig|6666666.328562.peg.356	fig|6666666.328562.peg.330	fig|6666666.328562.peg.37	fig|6666666.328562.peg.2204	fig|6666666.328562.peg.1760	fig|6666666.328562.peg.2775	fig|6666666.328562.peg.2583	fig|6666666.328562.peg.1600	fig|6666666.328562.peg.1272
	AHMP21	fig|6666666.328562.peg.328	fig|6666666.328562.peg.1887	fig|6666666.328562.peg.282	fig|6666666.328562.peg.988	fig|6666666.328562.peg.2353	fig|6666666.328562.peg.2440	fig|6666666.328562.peg.2447	fig|6666666.328562.peg.2748	fig|6666666.328562.peg.2250	fig|6666666.328562.peg.2158	fig|6666666.328562.peg.2157	fig|6666666.328562.peg.2131	fig|6666666.328562.peg.766	fig|6666666.328562.peg.2025	fig|6666666.328562.peg.2756	fig|6666666.328562.peg.531	fig|6666666.328562.peg.528	fig|6666666.328562.peg.2223	fig|6666666.328562.peg.2204	fig|6666666.328562.peg.473	fig|6666666.328562.peg.2204	fig|6666666.328562.peg.2770	fig|6666666.328562.peg.208	fig|6666666.328562.peg.1879	fig|6666666.328562.peg.1687	fig|6666666.328562.peg.829	fig|6666666.328562.peg.725	fig|6666666.328562.peg.1651	fig|6666666.328562.peg.1687	fig|6666666.328562.peg.1668	fig|6666666.328562.peg.1641	fig|6666666.328562.peg.2464	fig|6666666.328562.peg.2462	fig|6666666.328562.peg.1031	fig|6666666.328562.peg.2204	fig|6666666.328562.peg.356	fig|6666666.328562.peg.330	fig|6666666.328562.peg.37	fig|6666666.328562.peg.2204	fig|6666666.328562.peg.1760	fig|6666666.328562.peg.2775	fig|6666666.328562.peg.2583	fig|6666666.328562.peg.1600	fig|6666666.328562.peg.1272
	2789STDY5834970	fig|6666666.328563.peg.2685	fig|6666666.328563.peg.2380	fig|6666666.328563.peg.1653	fig|6666666.328563.peg.1669	fig|6666666.328563.peg.2151	fig|6666666.328563.peg.1192	fig|6666666.328563.peg.1198	fig|6666666.328563.peg.1217	fig|6666666.328563.peg.1998	fig|6666666.328563.peg.800	fig|6666666.328563.peg.800	fig|6666666.328563.peg.1755	fig|6666666.328563.peg.1739	fig|6666666.328563.peg.2319	fig|6666666.328563.peg.2402	fig|6666666.328563.peg.2486	fig|6666666.328563.peg.2489	fig|6666666.328563.peg.886	fig|6666666.328563.peg.861	fig|6666666.328563.peg.849	fig|6666666.328563.peg.815	fig|6666666.328563.peg.2752	fig|6666666.328563.peg.2542	fig|6666666.328563.peg.571	fig|6666666.328563.peg.1160	fig|6666666.328563.peg.1158	fig|6666666.328563.peg.2359	fig|6666666.328563.peg.441	fig|6666666.328563.peg.515	fig|6666666.328563.peg.535	fig|6666666.328563.peg.545	fig|6666666.328563.peg.569	fig|6666666.328563.peg.571	fig|6666666.328563.peg.583	fig|6666666.328563.peg.2778	fig|6666666.328563.peg.801	fig|6666666.328563.peg.2516	fig|6666666.328563.peg.801	fig|6666666.328563.peg.2570	fig|6666666.328563.peg.721	fig|6666666.328563.peg.418	fig|6666666.328563.peg.417	fig|6666666.328563.peg.277	fig|6666666.328563.peg.129
	2789STDY5608869	fig|6666666.328564.peg.1758	fig|6666666.328564.peg.1246	fig|6666666.328564.peg.1425	fig|6666666.328564.peg.1061	fig|6666666.328564.peg.1481	fig|6666666.328564.peg.1963	fig|6666666.328564.peg.1967	fig|6666666.328564.peg.1984	fig|6666666.328564.peg.831	fig|6666666.328564.peg.2355	fig|6666666.328564.peg.2356	fig|6666666.328564.peg.2379	fig|6666666.328564.peg.552	fig|6666666.328564.peg.2255	fig|6666666.328564.peg.1847	fig|6666666.328564.peg.45	fig|6666666.328564.peg.48	fig|6666666.328564.peg.1727	fig|6666666.328564.peg.1744	fig|6666666.328564.peg.2138	fig|6666666.328564.peg.1744	fig|6666666.328564.peg.1282	fig|6666666.328564.peg.1778	fig|6666666.328564.peg.1991	fig|6666666.328564.peg.948	fig|6666666.328564.peg.1333	fig|6666666.328564.peg.516	fig|6666666.328564.peg.914	fig|6666666.328564.peg.948	fig|6666666.328564.peg.929	fig|6666666.328564.peg.907	fig|6666666.328564.peg.1993	fig|6666666.328564.peg.1991	fig|6666666.328564.peg.843	fig|6666666.328564.peg.2611	fig|6666666.328564.peg.2678	fig|6666666.328564.peg.703	fig|6666666.328564.peg.703	fig|6666666.328564.peg.2611	fig|6666666.328564.peg.1023	fig|6666666.328564.peg.1280	fig|6666666.328564.peg.2674	fig|6666666.328564.peg.492	fig|6666666.328564.peg.273

## Sheet: fpr neighbour URL
	...	FP2_01470_CDS_T02591	FP2_01800_CDS_T02591	FP2_02850_CDS_T02591	FP2_03850_CDS_T02591	FP2_03890_CDS_T02591	FP2_04120_CDS_T02591	FP2_07890_CDS_T02591	FP2_08630_CDS_T02591	FP2_08710_CDS_T02591	FP2_08740_CDS_T02591	FP2_08750_CDS_T02591	FP2_09830_CDS_T02591	FP2_09890_CDS_T02591	FP2_11230_CDS_T02591	FP2_11340_CDS_T02591	FP2_12060_CDS_T02591	FP2_13480_CDS_T02591	FP2_13740_CDS_T02591	FP2_13750_CDS_T02591	FP2_14400_CDS_T02591	FP2_14430_CDS_T02591	FP2_15420_CDS_T02591	FP2_15900_CDS_T02591	FP2_16080_CDS_T02591	FP2_17190_CDS_T02591	FP2_18390_CDS_T02591	FP2_19180_CDS_T02591	FP2_19420_CDS_T02591	FP2_21100_CDS_T02591	FP2_24180_CDS_T02591	FP2_25090_CDS_T02591	FP2_25830_CDS_T02591	FP2_26860_CDS_T02591	FP2_28840_CDS_T02591	FP2_29940_CDS_T02591	FP2_29970_CDS_T02591	FP2_32010_CDS_T02591
	A2-165	fig|411483.3.peg.1367	fig|411483.3.peg.2538	fig|411483.3.peg.2292	fig|411483.3.peg.1442	fig|411483.3.peg.2393	fig|411483.3.peg.145	fig|411483.3.peg.1710	fig|411483.3.peg.2183	fig|411483.3.peg.2175	fig|411483.3.peg.1414	fig|411483.3.peg.1672	fig|411483.3.peg.572	fig|411483.3.peg.565	fig|411483.3.peg.536	fig|411483.3.peg.2027	fig|411483.3.peg.8	fig|411483.3.peg.2093	fig|411483.3.peg.1492	fig|411483.3.peg.1483	fig|411483.3.peg.36	fig|411483.3.peg.33	fig|411483.3.peg.286	fig|411483.3.peg.1415	fig|411483.3.peg.822	fig|411483.3.peg.955	fig|411483.3.peg.1585	fig|411483.3.peg.1824	fig|411483.3.peg.1155	fig|411483.3.peg.1318	fig|411483.3.peg.2266	fig|411483.3.peg.511	fig|411483.3.peg.712	fig|411483.3.peg.1221	fig|411483.3.peg.753	fig|411483.3.peg.735	fig|411483.3.peg.955	fig|411483.3.peg.389
	2789STDY5834930	fig|6666666.328565.peg.2610	fig|6666666.328565.peg.747	fig|6666666.328565.peg.1722	fig|6666666.328565.peg.1362	fig|6666666.328565.peg.989	fig|6666666.328565.peg.34	fig|6666666.328565.peg.289	fig|6666666.328565.peg.3140	fig|6666666.328565.peg.2373	fig|6666666.328565.peg.2965	fig|6666666.328565.peg.1611	fig|6666666.328565.peg.100	fig|6666666.328565.peg.1964	fig|6666666.328565.peg.2111	fig|6666666.328565.peg.667	fig|6666666.328565.peg.2965	fig|6666666.328565.peg.2126	fig|6666666.328565.peg.2603	fig|6666666.328565.peg.1831	fig|6666666.328565.peg.2965	fig|6666666.328565.peg.3292	fig|6666666.328565.peg.747	fig|6666666.328565.peg.208	fig|6666666.328565.peg.1408	fig|6666666.328565.peg.172	fig|6666666.328565.peg.2342	fig|6666666.328565.peg.1611	fig|6666666.328565.peg.1546	fig|6666666.328565.peg.747	fig|6666666.328565.peg.505	fig|6666666.328565.peg.34	fig|6666666.328565.peg.825	fig|6666666.328565.peg.2965	fig|6666666.328565.peg.3079	fig|6666666.328565.peg.34	fig|6666666.328565.peg.172	fig|6666666.328565.peg.2527
	CNCM I 4540	fig|6666666.331152.peg.295	fig|6666666.331152.peg.339	fig|6666666.331152.peg.89	fig|6666666.331152.peg.2894	fig|6666666.331152.peg.2872	fig|6666666.331152.peg.2972	fig|6666666.331152.peg.2215	fig|6666666.331152.peg.2747	fig|6666666.331152.peg.517	fig|6666666.331152.peg.2747	fig|6666666.331152.peg.2381	fig|6666666.331152.peg.2711	fig|6666666.331152.peg.2705	fig|6666666.331152.peg.1276	fig|6666666.331152.peg.977	fig|6666666.331152.peg.931	fig|6666666.331152.peg.1105	fig|6666666.331152.peg.1337	fig|6666666.331152.peg.663	fig|6666666.331152.peg.1175	fig|6666666.331152.peg.1178	fig|6666666.331152.peg.1733	fig|6666666.331152.peg.2746	fig|6666666.331152.peg.2728	fig|6666666.331152.peg.2969	fig|6666666.331152.peg.1991	fig|6666666.331152.peg.2381	fig|6666666.331152.peg.2935	fig|6666666.331152.peg.2928	fig|6666666.331152.peg.1358	fig|6666666.331152.peg.1690	fig|6666666.331152.peg.594	fig|6666666.331152.peg.241	fig|6666666.331152.peg.1833	fig|6666666.331152.peg.2972	fig|6666666.331152.peg.2969	fig|6666666.331152.peg.887
	CNCM I 4541	fig|6666666.328566.peg.1808	fig|6666666.328566.peg.1831	fig|6666666.328566.peg.186	fig|6666666.328566.peg.294	fig|6666666.328566.peg.1511	fig|6666666.328566.peg.1296	fig|6666666.328566.peg.2392	fig|6666666.328566.peg.2107	fig|6666666.328566.peg.1156	fig|6666666.328566.peg.2107	fig|6666666.328566.peg.2423	fig|6666666.328566.peg.1947	fig|6666666.328566.peg.1954	fig|6666666.328566.peg.1077	fig|6666666.328566.peg.953	fig|6666666.328566.peg.891	fig|6666666.328566.peg.744	fig|6666666.328566.peg.472	fig|6666666.328566.peg.293	fig|6666666.328566.peg.1183	fig|6666666.328566.peg.1180	fig|6666666.328566.peg.1345	fig|6666666.328566.peg.1911	fig|6666666.328566.peg.1931	fig|6666666.328566.peg.2094	fig|6666666.328566.peg.2119	fig|6666666.328566.peg.2423	fig|6666666.328566.peg.264	fig|6666666.328566.peg.275	fig|6666666.328566.peg.1138	fig|6666666.328566.peg.1296	fig|6666666.328566.peg.1134	fig|6666666.328566.peg.1752	fig|6666666.328566.peg.892	fig|6666666.328566.peg.2094	fig|6666666.328566.peg.2094	fig|6666666.328566.peg.846
	CNCM I 4543	fig|6666666.328567.peg.799	fig|6666666.328567.peg.1225	fig|6666666.328567.peg.2386	fig|6666666.328567.peg.719	fig|6666666.328567.peg.713	fig|6666666.328567.peg.1791	fig|6666666.328567.peg.210	fig|6666666.328567.peg.1962	fig|6666666.328567.peg.1970	fig|6666666.328567.peg.749	fig|6666666.328567.peg.669	fig|6666666.328567.peg.2709	fig|6666666.328567.peg.2717	fig|6666666.328567.peg.1656	fig|6666666.328567.peg.2069	fig|6666666.328567.peg.1709	fig|6666666.328567.peg.2002	fig|6666666.328567.peg.2099	fig|6666666.328567.peg.2099	fig|6666666.328567.peg.1697	fig|6666666.328567.peg.1694	fig|6666666.328567.peg.1310	fig|6666666.328567.peg.748	fig|6666666.328567.peg.2914	fig|6666666.328567.peg.2774	fig|6666666.328567.peg.60	fig|6666666.328567.peg.103	fig|6666666.328567.peg.1053	fig|6666666.328567.peg.938	fig|6666666.328567.peg.2414	fig|6666666.328567.peg.1607	fig|6666666.328567.peg.2566	fig|6666666.328567.peg.983	fig|6666666.328567.peg.2527	fig|6666666.328567.peg.2543	fig|6666666.328567.peg.2774	fig|6666666.328567.peg.1405
	CNCM I 4542	fig|6666666.328568.peg.1671	fig|6666666.328568.peg.1704	fig|6666666.328568.peg.1497	fig|6666666.328568.peg.36	fig|6666666.328568.peg.1419	fig|6666666.328568.peg.1368	fig|6666666.328568.peg.575	fig|6666666.328568.peg.2142	fig|6666666.328568.peg.2150	fig|6666666.328568.peg.206	fig|6666666.328568.peg.57	fig|6666666.328568.peg.241	fig|6666666.328568.peg.247	fig|6666666.328568.peg.1310	fig|6666666.328568.peg.2091	fig|6666666.328568.peg.2762	fig|6666666.328568.peg.2030	fig|6666666.328568.peg.1367	fig|6666666.328568.peg.1367	fig|6666666.328568.peg.1209	fig|6666666.328568.peg.1212	fig|6666666.328568.peg.1028	fig|6666666.328568.peg.207	fig|6666666.328568.peg.225	fig|6666666.328568.peg.756	fig|6666666.328568.peg.890	fig|6666666.328568.peg.386	fig|6666666.328568.peg.8	fig|6666666.328568.peg.20	fig|6666666.328568.peg.1105	fig|6666666.328568.peg.985	fig|6666666.328568.peg.2416	fig|6666666.328568.peg.1614	fig|6666666.328568.peg.2694	fig|6666666.328568.peg.1368	fig|6666666.328568.peg.756	fig|6666666.328568.peg.2706
	CNCM I 4544	fig|6666666.328569.peg.2015	fig|6666666.328569.peg.2041	fig|6666666.328569.peg.1754	fig|6666666.328569.peg.1276	fig|6666666.328569.peg.1711	fig|6666666.328569.peg.970	fig|6666666.328569.peg.2421	fig|6666666.328569.peg.48	fig|6666666.328569.peg.56	fig|6666666.328569.peg.1382	fig|6666666.328569.peg.1296	fig|6666666.328569.peg.1418	fig|6666666.328569.peg.1424	fig|6666666.328569.peg.911	fig|6666666.328569.peg.629	fig|6666666.328569.peg.1176	fig|6666666.328569.peg.529	fig|6666666.328569.peg.969	fig|6666666.328569.peg.969	fig|6666666.328569.peg.813	fig|6666666.328569.peg.816	fig|6666666.328569.peg.787	fig|6666666.328569.peg.1383	fig|6666666.328569.peg.1401	fig|6666666.328569.peg.2346	fig|6666666.328569.peg.2295	fig|6666666.328569.peg.1568	fig|6666666.328569.peg.1251	fig|6666666.328569.peg.1260	fig|6666666.328569.peg.29	fig|6666666.328569.peg.743	fig|6666666.328569.peg.326	fig|6666666.328569.peg.1959	fig|6666666.328569.peg.1879	fig|6666666.328569.peg.1695	fig|6666666.328569.peg.1698	fig|6666666.328569.peg.1117
	CNCM I 4546	fig|6666666.328570.peg.2504	fig|6666666.328570.peg.1629	fig|6666666.328570.peg.2758	fig|6666666.328570.peg.464	fig|6666666.328570.peg.468	fig|6666666.328570.peg.2452	fig|6666666.328570.peg.2910	fig|6666666.328570.peg.1679	fig|6666666.328570.peg.1688	fig|6666666.328570.peg.83	fig|6666666.328570.peg.498	fig|6666666.328570.peg.2178	fig|6666666.328570.peg.2285	fig|6666666.328570.peg.1455	fig|6666666.328570.peg.1024	fig|6666666.328570.peg.926	fig|6666666.328570.peg.910	fig|6666666.328570.peg.882	fig|6666666.328570.peg.881	fig|6666666.328570.peg.1282	fig|6666666.328570.peg.1279	fig|6666666.328570.peg.1642	fig|6666666.328570.peg.2256	fig|6666666.328570.peg.2275	fig|6666666.328570.peg.2591	fig|6666666.328570.peg.2320	fig|6666666.328570.peg.498	fig|6666666.328570.peg.2590	fig|6666666.328570.peg.435	fig|6666666.328570.peg.669	fig|6666666.328570.peg.1418	fig|6666666.328570.peg.364	fig|6666666.328570.peg.68	fig|6666666.328570.peg.1444	fig|6666666.328570.peg.2438	fig|6666666.328570.peg.2441	fig|6666666.328570.peg.1816
	CNCM I 4573	fig|6666666.328571.peg.2510	fig|6666666.328571.peg.1854	fig|6666666.328571.peg.2867	fig|6666666.328571.peg.729	fig|6666666.328571.peg.733	fig|6666666.328571.peg.2464	fig|6666666.328571.peg.3017	fig|6666666.328571.peg.2421	fig|6666666.328571.peg.1342	fig|6666666.328571.peg.2421	fig|6666666.328571.peg.793	fig|6666666.328571.peg.2214	fig|6666666.328571.peg.2320	fig|6666666.328571.peg.1627	fig|6666666.328571.peg.1201	fig|6666666.328571.peg.1094	fig|6666666.328571.peg.1079	fig|6666666.328571.peg.1050	fig|6666666.328571.peg.1049	fig|6666666.328571.peg.1438	fig|6666666.328571.peg.1435	fig|6666666.328571.peg.1867	fig|6666666.328571.peg.2291	fig|6666666.328571.peg.2310	fig|6666666.328571.peg.2453	fig|6666666.328571.peg.2354	fig|6666666.328571.peg.793	fig|6666666.328571.peg.2590	fig|6666666.328571.peg.712	fig|6666666.328571.peg.147	fig|6666666.328571.peg.1589	fig|6666666.328571.peg.641	fig|6666666.328571.peg.318	fig|6666666.328571.peg.1108	fig|6666666.328571.peg.2450	fig|6666666.328571.peg.2453	fig|6666666.328571.peg.2001
	CNCM I 4575	fig|6666666.328573.peg.1080	fig|6666666.328573.peg.2698	fig|6666666.328573.peg.160	fig|6666666.328573.peg.649	fig|6666666.328573.peg.644	fig|6666666.328573.peg.1492	fig|6666666.328573.peg.311	fig|6666666.328573.peg.2532	fig|6666666.328573.peg.2524	fig|6666666.328573.peg.1153	fig|6666666.328573.peg.628	fig|6666666.328573.peg.1190	fig|6666666.328573.peg.1200	fig|6666666.328573.peg.881	fig|6666666.328573.peg.933	fig|6666666.328573.peg.2767	fig|6666666.328573.peg.983	fig|6666666.328573.peg.1004	fig|6666666.328573.peg.1005	fig|6666666.328573.peg.2066	fig|6666666.328573.peg.2063	fig|6666666.328573.peg.2448	fig|6666666.328573.peg.1154	fig|6666666.328573.peg.1174	fig|6666666.328573.peg.542	fig|6666666.328573.peg.1274	fig|6666666.328573.peg.215	fig|6666666.328573.peg.2696	fig|6666666.328573.peg.736	fig|6666666.328573.peg.2209	fig|6666666.328573.peg.2176	fig|6666666.328573.peg.2320	fig|6666666.328573.peg.2661	fig|6666666.328573.peg.2194	fig|6666666.328573.peg.2518	fig|6666666.328573.peg.2521	fig|6666666.328573.peg.2731
	CNCM I 4574	fig|6666666.328574.peg.775	fig|6666666.328574.peg.1118	fig|6666666.328574.peg.2340	fig|6666666.328574.peg.696	fig|6666666.328574.peg.690	fig|6666666.328574.peg.1674	fig|6666666.328574.peg.211	fig|6666666.328574.peg.1847	fig|6666666.328574.peg.1855	fig|6666666.328574.peg.726	fig|6666666.328574.peg.664	fig|6666666.328574.peg.2636	fig|6666666.328574.peg.2644	fig|6666666.328574.peg.1539	fig|6666666.328574.peg.1952	fig|6666666.328574.peg.1592	fig|6666666.328574.peg.1885	fig|6666666.328574.peg.1983	fig|6666666.328574.peg.1983	fig|6666666.328574.peg.1580	fig|6666666.328574.peg.1577	fig|6666666.328574.peg.1210	fig|6666666.328574.peg.725	fig|6666666.328574.peg.2908	fig|6666666.328574.peg.2717	fig|6666666.328574.peg.63	fig|6666666.328574.peg.106	fig|6666666.328574.peg.1029	fig|6666666.328574.peg.914	fig|6666666.328574.peg.2368	fig|6666666.328574.peg.1489	fig|6666666.328574.peg.2494	fig|6666666.328574.peg.959	fig|6666666.328574.peg.2455	fig|6666666.328574.peg.2471	fig|6666666.328574.peg.2717	fig|6666666.328574.peg.1316
	Indica	fig|6666666.328519.peg.621	fig|6666666.328519.peg.906	fig|6666666.328519.peg.2095	fig|6666666.328519.peg.541	fig|6666666.328519.peg.534	fig|6666666.328519.peg.1463	fig|6666666.328519.peg.234	fig|6666666.328519.peg.1677	fig|6666666.328519.peg.1685	fig|6666666.328519.peg.574	fig|6666666.328519.peg.514	fig|6666666.328519.peg.2431	fig|6666666.328519.peg.2440	fig|6666666.328519.peg.1329	fig|6666666.328519.peg.249	fig|6666666.328519.peg.1383	fig|6666666.328519.peg.1710	fig|6666666.328519.peg.390	fig|6666666.328519.peg.9	fig|6666666.328519.peg.1372	fig|6666666.328519.peg.1369	fig|6666666.328519.peg.1017	fig|6666666.328519.peg.573	fig|6666666.328519.peg.2696	fig|6666666.328519.peg.2556	fig|6666666.328519.peg.85	fig|6666666.328519.peg.128	fig|6666666.328519.peg.822	fig|6666666.328519.peg.728	fig|6666666.328519.peg.741	fig|6666666.328519.peg.1271	fig|6666666.328519.peg.2290	fig|6666666.328519.peg.776	fig|6666666.328519.peg.2256	fig|6666666.328519.peg.2264	fig|6666666.328519.peg.2556	fig|6666666.328519.peg.1160
	CNCM I 4644	fig|6666666.328575.peg.2098	fig|6666666.328575.peg.1242	fig|6666666.328575.peg.2370	fig|6666666.328575.peg.1569	fig|6666666.328575.peg.603	fig|6666666.328575.peg.1959	fig|6666666.328575.peg.2607	fig|6666666.328575.peg.2764	fig|6666666.328575.peg.1937	fig|6666666.328575.peg.1732	fig|6666666.328575.peg.620	fig|6666666.328575.peg.1659	fig|6666666.328575.peg.1761	fig|6666666.328575.peg.143	fig|6666666.328575.peg.907	fig|6666666.328575.peg.813	fig|6666666.328575.peg.796	fig|6666666.328575.peg.1955	fig|6666666.328575.peg.170	fig|6666666.328575.peg.32	fig|6666666.328575.peg.29	fig|6666666.328575.peg.1255	fig|6666666.328575.peg.1733	fig|6666666.328575.peg.1752	fig|6666666.328575.peg.2197	fig|6666666.328575.peg.1791	fig|6666666.328575.peg.620	fig|6666666.328575.peg.2196	fig|6666666.328575.peg.1546	fig|6666666.328575.peg.202	fig|6666666.328575.peg.108	fig|6666666.328575.peg.569	fig|6666666.328575.peg.324	fig|6666666.328575.peg.134	fig|6666666.328575.peg.169	fig|6666666.328575.peg.2197	fig|6666666.328575.peg.1390
	SL3/3	fig|657322.3.peg.2470	fig|657322.3.peg.1563	fig|657322.3.peg.2784	fig|657322.3.peg.384	fig|657322.3.peg.389	fig|657322.3.peg.2417	fig|657322.3.peg.2936	fig|657322.3.peg.2075	fig|657322.3.peg.1426	fig|657322.3.peg.2075	fig|657322.3.peg.421	fig|657322.3.peg.1996	fig|657322.3.peg.2106	fig|657322.3.peg.1403	fig|657322.3.peg.1004	fig|657322.3.peg.898	fig|657322.3.peg.884	fig|657322.3.peg.854	fig|657322.3.peg.853	fig|657322.3.peg.1249	fig|657322.3.peg.1246	fig|657322.3.peg.1576	fig|657322.3.peg.2076	fig|657322.3.peg.2096	fig|657322.3.peg.2622	fig|657322.3.peg.2274	fig|657322.3.peg.421	fig|657322.3.peg.2621	fig|657322.3.peg.365	fig|657322.3.peg.724	fig|657322.3.peg.1365	fig|657322.3.peg.288	fig|657322.3.peg.2365	fig|657322.3.peg.1391	fig|657322.3.peg.2404	fig|657322.3.peg.2407	fig|657322.3.peg.1757
	L2/6	fig|718252.3.peg.2161	fig|718252.3.peg.2543	fig|718252.3.peg.1494	fig|718252.3.peg.1600	fig|718252.3.peg.1605	fig|718252.3.peg.1625	fig|718252.3.peg.2089	fig|718252.3.peg.2193	fig|718252.3.peg.2201	fig|718252.3.peg.2204	fig|718252.3.peg.2205	fig|718252.3.peg.2324	fig|718252.3.peg.2332	fig|718252.3.peg.2471	fig|718252.3.peg.2482	fig|718252.3.peg.2563	fig|718252.3.peg.2699	fig|718252.3.peg.2728	fig|718252.3.peg.2729	fig|718252.3.peg.2797	fig|718252.3.peg.2800	fig|718252.3.peg.2908	fig|718252.3.peg.2961	fig|718252.3.peg.2980	fig|718252.3.peg.3086	fig|718252.3.peg.3215	fig|718252.3.peg.87	fig|718252.3.peg.113	fig|718252.3.peg.295	fig|718252.3.peg.603	fig|718252.3.peg.697	fig|718252.3.peg.773	fig|718252.3.peg.879	fig|718252.3.peg.1066	fig|718252.3.peg.1174	fig|718252.3.peg.1177	fig|718252.3.peg.1402
	58_8	fig|6666666.330154.peg.653	fig|6666666.330154.peg.492	fig|6666666.330154.peg.433	fig|6666666.330154.peg.901	fig|6666666.330154.peg.561	fig|6666666.330154.peg.269	fig|6666666.330154.peg.113	fig|6666666.330154.peg.149	fig|6666666.330154.peg.633	fig|6666666.330154.peg.30	fig|6666666.330154.peg.534	fig|6666666.330154.peg.1005	fig|6666666.330154.peg.187	fig|6666666.330154.peg.823	fig|6666666.330154.peg.974	fig|6666666.330154.peg.970	fig|6666666.330154.peg.730	fig|6666666.330154.peg.257	fig|6666666.330154.peg.600	fig|6666666.330154.peg.130	fig|6666666.330154.peg.258	fig|6666666.330154.peg.38	fig|6666666.330154.peg.13	fig|6666666.330154.peg.830	fig|6666666.330154.peg.269	fig|6666666.330154.peg.730	fig|6666666.330154.peg.94	fig|6666666.330154.peg.420	fig|6666666.330154.peg.38	fig|6666666.330154.peg.775	fig|6666666.330154.peg.516	fig|6666666.330154.peg.853	fig|6666666.330154.peg.981	fig|6666666.330154.peg.835	fig|6666666.330154.peg.269	fig|6666666.330154.peg.269	fig|6666666.330154.peg.38
	60_20	fig|6666666.330155.peg.1581	fig|6666666.330155.peg.1045	fig|6666666.330155.peg.478	fig|6666666.330155.peg.8	fig|6666666.330155.peg.693	fig|6666666.330155.peg.1155	fig|6666666.330155.peg.238	fig|6666666.330155.peg.539	fig|6666666.330155.peg.1757	fig|6666666.330155.peg.539	fig|6666666.330155.peg.1662	fig|6666666.330155.peg.508	fig|6666666.330155.peg.518	fig|6666666.330155.peg.1196	fig|6666666.330155.peg.1186	fig|6666666.330155.peg.1243	fig|6666666.330155.peg.441	fig|6666666.330155.peg.1258	fig|6666666.330155.peg.1259	fig|6666666.330155.peg.597	fig|6666666.330155.peg.599	fig|6666666.330155.peg.363	fig|6666666.330155.peg.538	fig|6666666.330155.peg.682	fig|6666666.330155.peg.1466	fig|6666666.330155.peg.441	fig|6666666.330155.peg.1628	fig|6666666.330155.peg.720	fig|6666666.330155.peg.823	fig|6666666.330155.peg.991	fig|6666666.330155.peg.1085	fig|6666666.330155.peg.1152	fig|6666666.330155.peg.597	fig|6666666.330155.peg.474	fig|6666666.330155.peg.1155	fig|6666666.330155.peg.1085	fig|6666666.330155.peg.363
	61_16	fig|6666666.330156.peg.745	fig|6666666.330156.peg.1120	fig|6666666.330156.peg.213	fig|6666666.330156.peg.900	fig|6666666.330156.peg.609	fig|6666666.330156.peg.43	fig|6666666.330156.peg.680	fig|6666666.330156.peg.992	fig|6666666.330156.peg.1099	fig|6666666.330156.peg.913	fig|6666666.330156.peg.346	fig|6666666.330156.peg.1200	fig|6666666.330156.peg.395	fig|6666666.330156.peg.649	fig|6666666.330156.peg.581	fig|6666666.330156.peg.912	fig|6666666.330156.peg.1102	fig|6666666.330156.peg.1032	fig|6666666.330156.peg.656	fig|6666666.330156.peg.912	fig|6666666.330156.peg.605	fig|6666666.330156.peg.1064	fig|6666666.330156.peg.993	fig|6666666.330156.peg.242	fig|6666666.330156.peg.43	fig|6666666.330156.peg.1102	fig|6666666.330156.peg.346	fig|6666666.330156.peg.901	fig|6666666.330156.peg.498	fig|6666666.330156.peg.952	fig|6666666.330156.peg.43	fig|6666666.330156.peg.1042	fig|6666666.330156.peg.912	fig|6666666.330156.peg.802	fig|6666666.330156.peg.1179	fig|6666666.330156.peg.43	fig|6666666.330156.peg.498
	UBA1082	fig|6666666.330157.peg.1835	fig|6666666.330157.peg.1163	fig|6666666.330157.peg.1474	fig|6666666.330157.peg.550	fig|6666666.330157.peg.1368	fig|6666666.330157.peg.1803	fig|6666666.330157.peg.382	fig|6666666.330157.peg.104	fig|6666666.330157.peg.1910	fig|6666666.330157.peg.104	fig|6666666.330157.peg.1380	fig|6666666.330157.peg.1140	fig|6666666.330157.peg.1113	fig|6666666.330157.peg.277	fig|6666666.330157.peg.700	fig|6666666.330157.peg.840	fig|6666666.330157.peg.1137	fig|6666666.330157.peg.601	fig|6666666.330157.peg.602	fig|6666666.330157.peg.1185	fig|6666666.330157.peg.1182	fig|6666666.330157.peg.1713	fig|6666666.330157.peg.103	fig|6666666.330157.peg.275	fig|6666666.330157.peg.1803	fig|6666666.330157.peg.1137	fig|6666666.330157.peg.1380	fig|6666666.330157.peg.1063	fig|6666666.330157.peg.1163	fig|6666666.330157.peg.380	fig|6666666.330157.peg.1366	fig|6666666.330157.peg.164	fig|6666666.330157.peg.341	fig|6666666.330157.peg.1392	fig|6666666.330157.peg.1800	fig|6666666.330157.peg.1803	fig|6666666.330157.peg.1295
	UBA4703	fig|6666666.330158.peg.1062	fig|6666666.330158.peg.485	fig|6666666.330158.peg.991	fig|6666666.330158.peg.1012	fig|6666666.330158.peg.196	fig|6666666.330158.peg.741	fig|6666666.330158.peg.1568	fig|6666666.330158.peg.545	fig|6666666.330158.peg.977	fig|6666666.330158.peg.545	fig|6666666.330158.peg.1039	fig|6666666.330158.peg.723	fig|6666666.330158.peg.1632	fig|6666666.330158.peg.1859	fig|6666666.330158.peg.1755	fig|6666666.330158.peg.1277	fig|6666666.330158.peg.540	fig|6666666.330158.peg.777	fig|6666666.330158.peg.778	fig|6666666.330158.peg.335	fig|6666666.330158.peg.351	fig|6666666.330158.peg.432	fig|6666666.330158.peg.544	fig|6666666.330158.peg.70	fig|6666666.330158.peg.507	fig|6666666.330158.peg.298	fig|6666666.330158.peg.1039	fig|6666666.330158.peg.707	fig|6666666.330158.peg.485	fig|6666666.330158.peg.1110	fig|6666666.330158.peg.685	fig|6666666.330158.peg.971	fig|6666666.330158.peg.1589	fig|6666666.330158.peg.262	fig|6666666.330158.peg.1409	fig|6666666.330158.peg.507	fig|6666666.330158.peg.1132
	A2165	fig|6666666.328560.peg.752	fig|6666666.328560.peg.1076	fig|6666666.328560.peg.2365	fig|6666666.328560.peg.675	fig|6666666.328560.peg.2212	fig|6666666.328560.peg.1709	fig|6666666.328560.peg.268	fig|6666666.328560.peg.1852	fig|6666666.328560.peg.1860	fig|6666666.328560.peg.704	fig|6666666.328560.peg.617	fig|6666666.328560.peg.2648	fig|6666666.328560.peg.2655	fig|6666666.328560.peg.1528	fig|6666666.328560.peg.2028	fig|6666666.328560.peg.1581	fig|6666666.328560.peg.1960	fig|6666666.328560.peg.427	fig|6666666.328560.peg.279	fig|6666666.328560.peg.1570	fig|6666666.328560.peg.1567	fig|6666666.328560.peg.1217	fig|6666666.328560.peg.703	fig|6666666.328560.peg.2907	fig|6666666.328560.peg.2769	fig|6666666.328560.peg.115	fig|6666666.328560.peg.159	fig|6666666.328560.peg.985	fig|6666666.328560.peg.804	fig|6666666.328560.peg.2394	fig|6666666.328560.peg.1476	fig|6666666.328560.peg.2505	fig|6666666.328560.peg.912	fig|6666666.328560.peg.2465	fig|6666666.328560.peg.2481	fig|6666666.328560.peg.2769	fig|6666666.328560.peg.1343
	M21/2	fig|411485.10.peg.904	fig|411485.10.peg.162	fig|411485.10.peg.2216	fig|411485.10.peg.492	fig|411485.10.peg.496	fig|411485.10.peg.38	fig|411485.10.peg.2071	fig|411485.10.peg.2698	fig|411485.10.peg.1263	fig|411485.10.peg.2698	fig|411485.10.peg.1003	fig|411485.10.peg.1357	fig|411485.10.peg.1459	fig|411485.10.peg.352	fig|411485.10.peg.738	fig|411485.10.peg.1111	fig|411485.10.peg.1094	fig|411485.10.peg.1067	fig|411485.10.peg.1066	fig|411485.10.peg.562	fig|411485.10.peg.559	fig|411485.10.peg.148	fig|411485.10.peg.1430	fig|411485.10.peg.1449	fig|411485.10.peg.2374	fig|411485.10.peg.1530	fig|411485.10.peg.1003	fig|411485.10.peg.2375	fig|411485.10.peg.477	fig|411485.10.peg.2434	fig|411485.10.peg.387	fig|411485.10.peg.112	fig|411485.10.peg.2523	fig|411485.10.peg.362	fig|411485.10.peg.25	fig|411485.10.peg.28	fig|411485.10.peg.1918
	KLE1255	fig|748224.3.peg.2110	fig|748224.3.peg.2093	fig|748224.3.peg.1536	fig|748224.3.peg.2611	fig|748224.3.peg.2777	fig|748224.3.peg.1490	fig|748224.3.peg.1306	fig|748224.3.peg.2225	fig|748224.3.peg.2217	fig|748224.3.peg.716	fig|748224.3.peg.628	fig|748224.3.peg.751	fig|748224.3.peg.757	fig|748224.3.peg.225	fig|748224.3.peg.192	fig|748224.3.peg.1646	fig|748224.3.peg.357	fig|748224.3.peg.1489	fig|748224.3.peg.1489	fig|748224.3.peg.323	fig|748224.3.peg.320	fig|748224.3.peg.1883	fig|748224.3.peg.717	fig|748224.3.peg.735	fig|748224.3.peg.1108	fig|748224.3.peg.532	fig|748224.3.peg.1038	fig|748224.3.peg.2586	fig|748224.3.peg.2594	fig|748224.3.peg.1427	fig|748224.3.peg.1832	fig|748224.3.peg.1363	fig|748224.3.peg.1921	fig|748224.3.peg.1805	fig|748224.3.peg.1572	fig|748224.3.peg.1569	fig|748224.3.peg.1696
	AHMP21	fig|6666666.328562.peg.1760	fig|6666666.328562.peg.2770	fig|6666666.328562.peg.1600	fig|6666666.328562.peg.2440	fig|6666666.328562.peg.2447	fig|6666666.328562.peg.37	fig|6666666.328562.peg.1272	fig|6666666.328562.peg.2831	fig|6666666.328562.peg.2823	fig|6666666.328562.peg.2747	fig|6666666.328562.peg.2748	fig|6666666.328562.peg.1651	fig|6666666.328562.peg.1641	fig|6666666.328562.peg.473	fig|6666666.328562.peg.2025	fig|6666666.328562.peg.766	fig|6666666.328562.peg.2131	fig|6666666.328562.peg.2157	fig|6666666.328562.peg.2158	fig|6666666.328562.peg.528	fig|6666666.328562.peg.531	fig|6666666.328562.peg.208	fig|6666666.328562.peg.1687	fig|6666666.328562.peg.1668	fig|6666666.328562.peg.2583	fig|6666666.328562.peg.1031	fig|6666666.328562.peg.1080	fig|6666666.328562.peg.2775	fig|6666666.328562.peg.2353	fig|6666666.328562.peg.328	fig|6666666.328562.peg.2223	fig|6666666.328562.peg.988	fig|6666666.328562.peg.1887	fig|6666666.328562.peg.2204	fig|6666666.328562.peg.356	fig|6666666.328562.peg.2583	fig|6666666.328562.peg.725
	AHMP21	fig|6666666.328562.peg.1760	fig|6666666.328562.peg.2770	fig|6666666.328562.peg.1600	fig|6666666.328562.peg.2440	fig|6666666.328562.peg.2447	fig|6666666.328562.peg.37	fig|6666666.328562.peg.1272	fig|6666666.328562.peg.2831	fig|6666666.328562.peg.2823	fig|6666666.328562.peg.2747	fig|6666666.328562.peg.2748	fig|6666666.328562.peg.1651	fig|6666666.328562.peg.1641	fig|6666666.328562.peg.473	fig|6666666.328562.peg.2025	fig|6666666.328562.peg.766	fig|6666666.328562.peg.2131	fig|6666666.328562.peg.2157	fig|6666666.328562.peg.2158	fig|6666666.328562.peg.528	fig|6666666.328562.peg.531	fig|6666666.328562.peg.208	fig|6666666.328562.peg.1687	fig|6666666.328562.peg.1668	fig|6666666.328562.peg.2583	fig|6666666.328562.peg.1031	fig|6666666.328562.peg.1080	fig|6666666.328562.peg.2775	fig|6666666.328562.peg.2353	fig|6666666.328562.peg.328	fig|6666666.328562.peg.2223	fig|6666666.328562.peg.988	fig|6666666.328562.peg.1887	fig|6666666.328562.peg.2204	fig|6666666.328562.peg.356	fig|6666666.328562.peg.2583	fig|6666666.328562.peg.725
	2789STDY5834970	fig|6666666.328563.peg.721	fig|6666666.328563.peg.2752	fig|6666666.328563.peg.277	fig|6666666.328563.peg.1192	fig|6666666.328563.peg.1198	fig|6666666.328563.peg.801	fig|6666666.328563.peg.129	fig|6666666.328563.peg.2059	fig|6666666.328563.peg.2049	fig|6666666.328563.peg.514	fig|6666666.328563.peg.1217	fig|6666666.328563.peg.441	fig|6666666.328563.peg.545	fig|6666666.328563.peg.849	fig|6666666.328563.peg.2319	fig|6666666.328563.peg.1739	fig|6666666.328563.peg.1755	fig|6666666.328563.peg.800	fig|6666666.328563.peg.800	fig|6666666.328563.peg.2489	fig|6666666.328563.peg.2486	fig|6666666.328563.peg.2542	fig|6666666.328563.peg.515	fig|6666666.328563.peg.535	fig|6666666.328563.peg.417	fig|6666666.328563.peg.583	fig|6666666.328563.peg.1217	fig|6666666.328563.peg.418	fig|6666666.328563.peg.2151	fig|6666666.328563.peg.2685	fig|6666666.328563.peg.886	fig|6666666.328563.peg.1669	fig|6666666.328563.peg.2380	fig|6666666.328563.peg.861	fig|6666666.328563.peg.801	fig|6666666.328563.peg.417	fig|6666666.328563.peg.2359
	2789STDY5608869	fig|6666666.328564.peg.1023	fig|6666666.328564.peg.1282	fig|6666666.328564.peg.492	fig|6666666.328564.peg.1963	fig|6666666.328564.peg.1967	fig|6666666.328564.peg.703	fig|6666666.328564.peg.273	fig|6666666.328564.peg.1845	fig|6666666.328564.peg.1837	fig|6666666.328564.peg.949	fig|6666666.328564.peg.1984	fig|6666666.328564.peg.914	fig|6666666.328564.peg.907	fig|6666666.328564.peg.2138	fig|6666666.328564.peg.2255	fig|6666666.328564.peg.552	fig|6666666.328564.peg.2379	fig|6666666.328564.peg.2356	fig|6666666.328564.peg.2355	fig|6666666.328564.peg.48	fig|6666666.328564.peg.45	fig|6666666.328564.peg.1778	fig|6666666.328564.peg.948	fig|6666666.328564.peg.929	fig|6666666.328564.peg.2674	fig|6666666.328564.peg.843	fig|6666666.328564.peg.368	fig|6666666.328564.peg.1280	fig|6666666.328564.peg.1481	fig|6666666.328564.peg.1758	fig|6666666.328564.peg.1727	fig|6666666.328564.peg.1061	fig|6666666.328564.peg.1246	fig|6666666.328564.peg.1831	fig|6666666.328564.peg.2678	fig|6666666.328564.peg.2674	fig|6666666.328564.peg.516
