# Supplementary material for: In silico Approach for Unveiling the Glycoside Hydrolase Activities in Faecalibacterium prausnitzii Through a Systematic and Integrative Large-Scale Analysis
Source: Front Microbiol. 2019 Apr 4;10:517. doi: 10.3389/fmicb.2019.00517 (PMC6460054; doi:10.3389/fmicb.2019.00517)
Supplement: DATA SHEET S1 — Analysis of F. prausnitzii gene orthology. [file Data_Sheet_1.ZIP]

Archive with 2 entries (2 files):
- fpa.fasta
- fpr.fasta
