# Supplementary material for: In silico Approach for Unveiling the Glycoside Hydrolase Activities in Faecalibacterium prausnitzii Through a Systematic and Integrative Large-Scale Analysis
Source: Front Microbiol. 2019 Apr 4;10:517. doi: 10.3389/fmicb.2019.00517 (PMC6460054; doi:10.3389/fmicb.2019.00517)
Supplement: DATA SHEET S1 — Analysis of F. prausnitzii gene orthology. [file Data_Sheet_1.ZIP › fpa.fasta]

>FPR_12120_CDS_T02592
MSFTETLQSITGKLLADCTDQELYLALLELVRQKSADRVQPVTGRKLYYISAEFLIGKLL
SNNLINLGLYDEARSALAAAGKRLSDIEEVEPEPSLGNGGLGRLAACFLDSLATLNLPGD
GVGLRYHFGLFHQSFEDGVQNEKPDPWLTAHSWAEKTDTTYPVELAGKEYTARLYKLAVT
GYEGRTNTLNLFDLDTIDESIVHDGIAFDKTAIDKNLTLFLYPDDSDEAGRRLRVYQQYL
MVSAGAQLILAECAARGCNFHDLADYAAIQINDTHPSMVIPELIRLLGERGIEFEEAVEI
VTKTCAYTNHTILAEALEKWPRAYLDAVVPQLMPIIEKLDALARTRTEDESLAIIDKDDR
VHMAHMDIHFTHSTNGVAALHTEILKNSELHGFYELYPEKFNNKTNGITFRRWLLECDPR
LTATLEKHIGSGFRKDAAELEKLLAFVDDETVLSELTAVKKANKEALADWLLHTQKVTVN
TDAVFDIQSKRLHEYKRQQLNLLYLIHQYYEIKAGHLPAVPLVSIFGAKAAPAYTIAKDI
IHALLTLSKVIAADPEVSKWLQVVFVENYNVTAAEKLIPACDLSEQISLASKEASGTGNM
KFMLNGALTLGTMDGANVEISQQVGEENIYIFGQTSDQVIHRYAVGDYDPAQWVEGDANI
RRAISFLTGPEMLAAGHAENLTRLHDELIHKDWFQTLPDFNAYVVRKGQALSDYACDPTG
WRRKCLVNIAKAGMFSSDRTIAEYDRDIWHLGK
>FPR_21480_CDS_T02592
MTSKEFGKILQDKLTSEYGVELNVASNQQIYRSLALICRQMMSENHKKFQSKAIGTGTKQ
VYYLCMEFLMGRSLKMSLFNLGLDEVAKKALADADINLDSIFEEEPDAGLGNGGLGRLAA
CYLDGMATTDICGTGYSILYEYGIFKQKIVDGWQQERADNWLPGGQVWLKSHPDQAVEIR
FDGEIHENWDNGFHYIQHTNYNSVMAIPSDMYVQGYDGKGVAKLRLWQAKAPDFDMSSFS
LGNYNTAMSKNANAELISKVLYPNDNHVEGKILRLRQQYFLSAASIGDIVQNHLSSYATL
ENLPDKVAIQLNDTHPTLAIPEMMRILLDECGFDWDKAFSICQKVFSYTNHTVMAEALEK
WNVDIFKMTLPRIYQIVVEMDRRAREELAKAFPGDQGKIDYMALIGDNQVRMANICAYTA
NSINGVSKLHSEIIKESVFHDYYLFKPNAFKNVTNGIAYRRWLLASNPGLCKLLDETIGD
GYKHDASDLTKLNKYADDKTVLKKLNEIKLANKKDFASYLAKSTGQVIDPNSIFDCQVKR
MHEYKRQHLNALNIAAQYLYLKENPNADFIPKTYIFGAKAAPGYYMAKQMIRMICKLGDL
INNDPAVRDKLRVVYLEEYCVSLSEHLMPAAEVSEQISLAGTEASGTGNMKFMLNGAITL
GTLDGANVEIADAAGKENELIFGMLTPEVNNLKRVGYHPNAFIMGDDVANSALNFLERGW
NGENFHEVTENLRSSDPYMVMADFKDYRRAQADLQKLYADRETWARMSLKNIANSGIFSA
DRAVLDYARDIWYASPVPMGK
>FPR_03010_CDS_T02592
MNYPVIPRAFFNGDCFDAYRILGAHPCTDPNGAEGWRFAVWAPGATAVEVCGGFDGWERG
VPMEKADTGVWSAFIPGLAEGELYKYRVHGADGSTVMRSDPYAFATELRPGTASKLTKLD
FTFDDTAWMERRDKCRNRPLNIYELHAGSWKHKPGATRPDGSDGWYNYEELARELIPWLL
EHHFTHVELLPLAEHPFDGSWGYQTTGYFSVTSRYGTPAQFAGFVNACHRMGIGVIMDFV
PVHFAANADALAKFDGTYLYEYDSDVGQSEWGTCNFNYYRREVCSFLSSAAGLWMDVYHC
DGIRMDAISRALYWQGDPNRGVNQGAVNFLRSLNHGLNERWPTGIYMAEDSTNFLKVTAP
TRYEGVGFDYKWDMGWMHDTLDYFATPFGERPGCYGKLLFSMHYFYNELYLLALSHDEVV
HGKKTIIDKLWGSYAEKCAQLRTLYFYMYTHPGKKLNFMGNELAHFREWDEKRELDWNLL
EYPFHDAFQKYFAALSRTYASEPALYDGEYNPDCFEWVANESCAEGVYAWLRKGRGQNLL
CVMNTQDHAHKKFPLYLKFPCSAELVLDTEAGTWGGVHKAHRKQSFHTTDGGVFGRDYTL
TLDLPAMGSYLLRLSPEAPNPDAARLSANRALAQKRKAAKAAKAAAEVSDK
>FPR_13510_CDS_T02592
MKPTEEKIQSNTSDLPVYLFKQGNNCEAYRYFGAHLETRVGESGVVFRVWAPHAVAISVV
GDFNSWKPGSHPMHKVDGDSVWELFIPGMKEYDVYKYCVTTRAGDLVYKADPYAFHAETR
PSNGSKVYDLSGFAWHDAAWQTAQKKADVINGPMNIYEMHAGSWKMKEGGKPYNYSELAD
ELIPYIKDMGYTHVELLPVMEYPFDGSWGYQVTGYFAPTSRYGTPKDFMAFVDKMHAAGI
GVIMDWVPAHFPKDQFGLYNFDGEACYEDPNPKRGEHKEWGTMVFDFGRNEVQSFLISSA
LYWLEQYHIDGLRVDAVASMLYLDYNRKQGEWEPNKDGGKENLEAIAFLRKLNNTVLGRH
PHKYMIAEESTAWPMVTKPASDGGLGFNFKWNMGWMNDMLSYMKTDPLFRSGNHNKVTFS
FFYAFSENFVLPISHDEVVHGKGSLLNKMPGEYDDKFANLRTFFGYMMAHPGKKLLFMGQ
EFGQFAEWNEAKQLDWMLLDYDKHAELQNYVRTLNAFYKEHPALWQIDYSWEGFQWIVPD
DSQQSVIAFLRKDAAGKQILVICNFNPVLREGYTLGAPVSGTYKEILNSDDAAFGGSGTV
HNKPVRTHKKPQHGFEQSITVTLPPMSTLYFEVPTKRTRKAAEDSADKPAKKTA
>FPR_05900_CDS_T02592
MKFGYFDDQNKEYVITTPQTPLPWINYLGSEDFFSLVSNTAGGYSFYRDARMRRLTRYRY
NSSPLDMDGHRIYIKDGETVWNPGWQPTKTPLDSYSCRHGLGYTILEGKKDGVTARQELF
VPKGDACELDRVTVCNGSTVVKELDLFSYVEFCLWDAVDDSSNFQRNYSTGEVEVEGSVI
YHKTEYRERRNHYAVFWANCPVDSFDTTRDAFCGVYGGPADPQAVRAGHCSGSIAHGWAP
VGALHIHLTLAPGESHSILFGLGYIENPQQEKFIAPGVINKTRAHAMMERYATDAQVDAA
RAALRTHWEQLLSTYHLESGEEKLNRMVNIWHQYQCMVTFNMSRSASYYESGTGRGMGFR
DSCQDLLGFVHIIPSRARERILDIAATQFEDGSAYHQYQPLTKKGNRDIGTGFNDDPLWL
IAGTAAYLRETGDWSILEEQVPFDNDATKAQTLMEHLRRSFNFTCTHLGPHGLPLIGRAD
WNDCLNLNCFSEHPGESFQITGPSEGPVAESVFIAGMFVKYGHEYAQLCDHLNLTEEAAA
ARKHIDAVEQATLTAGWDGAWFRRAYDAFGKPIGSKECTEGQIFIEPQGMCVMAGIGKES
GQAAQALASVEERLDTKYGVVLLQPAYTSYQLNLGEISSYPPGYKENAGIFCHNNPWISC
AEATLGHGDRAFAVYRKTCPAYIEDISEIHRTEPYVYSQMVAGKDAPTFGEAKNSWLTGT
AAWTFFNISQYILGIQPTLDGLKVDPCIPHTLSGFTVTRRFRGAVYHITVDNAAGVQHGI
KAVTVDGKAISGNVLPLAAAGTEVTVQVTMG
>FPR_13470_CDS_T02592
MKILYAASEANPFAKSGGLADVAGALPKALVKDGVDARVIMPLYGDLKYRDKLEYVTNYS
VPVGWRSQYCGLFKADVDGVTYYFLDNEYYFKRRGLYGFYDDGERFAFFSRAVLETLFYI
DFTPDIINCNDWQTALVPVYLNLYYRHLDKFNRIKTVFTIHNIAYQGKYGTDILEDTCGI
GHRDQHIVEYDGCANFMKGAFETADKITTVSPTYAQEILDPWFSYGLDALLREKQYKLCG
ILNGIDMDANDPATDKNIPFNYSIKTFETGKAKCKEALQDRFGLHKDGSPVFGMVSRMVG
MKGFDLVQSIADGLVDRGIQLVILGSGESQYENFFSDLCGRHPGRVGTYIGFEPKLSQEI
YAGADAFIMPSKSEPCGLAQMVACRYGTPPIVRETGGLRDSIHDSTMGDGNGFTFAGYNA
HELYVACCNAQDAYNNKENWKNLVRHCMECDFSWDVSAKSYEGLYNETANLW
>FPR_10020_CDS_T02592
MRESGILMPVSSLPGPYGIGCFGKAAFQFVDFLSAAGQTIWQLLPLSPTGYGDSPYQSCS
AFAGNPYFVDLEALEKEGLLTAADLKAESWGKDPLEVDYGTLYVSRFAVLRKAYAAWRSQ
CAGLHGCAYYYPDDYYAFTLANEDWLEDYALYMALKVANKMKNWVEWDAPYRRRDKAALA
AFAAANEEEIGFWKFVQYKFSVQWQAVKTYANEKGVQILGDIPIYVSADSVDAWVGGKLF
ELDADGRFARVAGCPPDYFSADGQLWGNPLYDWAYHKKTGYAWWIQRVRHALGIYDLLRI
DHFRGFDTYWAIPADSTTARTGKWENGPGMELFDALEAALGKLPIIAEDLGELFPSVRKL
LADSTFPGMKVLQFAFGGGDNEYLPHNHVKNGVVYPGTHDNTTLTDWWENGASEKEKATA
AAYLHLTSCKPTAKEVAAVKTAAARTALLRAALGSVADRAIIPMYDWLGLGAEAHLNTPG
KLGGNWAWRAKTGFDTKTLAAQIKAECAVYCRCNADVQNVKELAI
>FPR_24180_CDS_T02592
MRASGILMPVFSLPGPFGIGTLGSEATAFVDFLAEAKQTYWQILPIGPTGYGDSPYQSFS
AFAGNPYFIDFRLLAADGYLTAEEIPAAQPVSTVDYGALYNQRPVLLKKAADRLLAAPSP
AYEAFCTAQSFWLEDYALFMAVKAEQGQAGLADWPDALRCREPEVIAAAKVRLADQISYH
KAVQFFFYTQWNALKAYANRKGVLLVGDIPIYVSPDSSDLWTQPELFQTDGQMHLTHVAG
CPPDSFAADGQLWGNPLYDWPTHKATGFGWWKRRMKHATSIYDVVRIDHFRGFESYYSIP
AENTTAAGGHWEKGPDRDFIHAMQQALGGGNIIAEDLGYLTPEVKAMLAESGYPGMKIMQ
FAFDSRESGNYLPHTYPRNSVVYTGTHDNVTTEGWRSNASAEDVAYACRYLRCTPETLTE
GMICACLASVSDTAIIPLADWLHLGSEARINTPSTQGANWRWRLAQPLPAALAGHIAALT
TLYERVPKAL
>FPR_27530_CDS_T02592
MDELRKTGRVTIPTDLDVVPETLEILKKWGADAIRDCDGTDFPQQLKDADAKIYSTYYTT
RKDNAWAKANPDEVQQCYIMTGFYTAPGDTVTIPLMKGISPELMQVNTNDDITRWWEVMD
RTTGQPVPPEQWSYADGSVTVQAVPFHEYTVSFLAYLIWDPVHMYNATTNGWTNFEHQIT
FDVRQPKTHKYSMERLRKFIAEHPYVNVIRYTTFFHQFTLIFDELKREKFVDWYGYSASV
SPYILNQFEQEVGYKFRPEYIIDQGYYNNQYRVPSKEFRDFQAFQRREVAKLAKEMVDIT
HACGCEAMMFLGDHWIGTEPFMPEFKTIGLDAVVGSVGNGSTLRLISDIEGVKYTEGRFL
PYFFPDTFHEGGDPVREAKENWVTARRAILRKPIDRIGYGGYLKLALQFPEFVDYVESVC
NEFRELYENIKGTTPYCVKRVAVLNCWGKMRAWGCHMVHHALYYKQNYSYAGVIEMLSGA
PFDVKFISFEDIKNDPHLLDSLDVIINVGDADTAHTGGIWWEDPEISSAIRKFVWNGGGF
IGVGEPSGHPYQGHIFQLASVLGVEEENGFTLNYDKYNWEEHPDHFILQDADQPVDFGEG
KKNIYALEGTEVLVQRNKEVQMAAHDFGKGRAVYISGVPYSFANSRTLYRAILWSAHSEE
ELHTWFSSNYNVEVHAYVKNGKYCVVNNTYEPQDTTVYTTGGSSFALHLDANEIKWYEI
>FPR_17220_CDS_T02592
MSQSKLHPEYLRQKALQDAYLARKNKKTDFYNGIYDRWENPVLTRESIPLSWRFDLNPET
NPHFMERLGVNAVFNSGAIKLNGKYYLVARIEGNDRKSFFGVAESDSPVEGFHFWEKPIL
LPDTCPEETNVYDMRLTQHEDGWIYGVFCSESKDNSVNDLSAAVAAAGIVRTKDLKTWER
LPNLVTKRSPQQRNVDLLPEFVNGKYAFYTRPMDDFIDTGSGGGVGFGLCEDITHAVIDE
EIITSPRRYHTITEAKNGEGATPIKTEKGWLHIAHGVRNTAAGLRYVIYVFVTALDDPSK
VIAEPSGFLIAPRDWERVGDVSNVVFTNGAIADEDGSVYIYYAASDTRLHVASTTIDKLL
DFAFNTPADPLRSVDCVKQRCALIDKNLEYLKSIGE
>FPR_17240_CDS_T02592
MSNVKMFCDALPNIPWQEKPADVTAPVWRYNENPIIDRNPVEGVARIFNSAVVPYEGKFI
GVFRGEQIDGIPYIYLGRSEDGIHWNFDKDKIPFVNEKGEPFMPVYAYDPRLVKVEDTYY
IIWCQDFYGASIGIAKTTDFKTFVRIENPFIPFNRNAVLFPRKINGLYTLLSRPSDSGHT
PFGDIFLSQSPDMEFWGRHRHVMSKGSNWWESVKIGGGAAPIETSEGWLLFYHGVTGTCN
GFVYSIGGAILDKDEPSKVLYRCGNFLLTPEKWYEERGFVPNVCFPCATLQDADTGRIAL
YYGCADSYVGLAFTTVDEVVDYIKTHDNAGPTDHEVGIR
>FPR_06940_CDS_T02592
MEHLYEKALESAEYIKTHTKKRPKIAVVLGSGLGKLTADFTDTEELSYKDIPNFPVSTVA
GHKGALLAGKLGDTEVYAMEGRFHFYEGYSMKEVCYPFYVFKLLGVEKVVLTNACGGINR
EFAPGTLMLITDFINMMGTNPLIGPNDERFGPRFPDMTESYSLELRNLAKQTADELGIAY
KEGVYMGFMGPCYETAAEIRAFAGMGADAVGMSTVPETMVCNYMGMKVLAVSCITNMATG
IQTVKHSHARVLEIANQAGDTLCRWLGAVIQRMK
>FPR_20750_CDS_T02592
MSTPHISAEMGDFAKTVLMPGDPLRAKFIADTFLQDVRQVTGVRGMLGFTGTYEGRPISV
MGSGMGMPSIGIYSYELFNFYGVENIVRIGSAGSYTEKAKLFDTVLATGAVSESNYARVQ
SGFTGNITLPSAALNEKLRASAAKQGIPLIEGNIHSSDVFYRQPSDAKPTYWEKLRDEDG
CLCVEMESFALFANAQVLGKNAACLLTISDSFVAPGITTAEERQKSFTDMMKVALGAEY
>FPR_21760_CDS_T02592
MRIYDLIAKKRDGGTHTREELEAIVNGFVSGEVADYQMAAWMMAVYLRGMTNEETAELTD
VMAHSGVMVDLSPIPGIKVDKHSTGGVGDKTTLVIAPIVAACGVKIAKMSGRGLGHTGGT
IDKMESVPGTKTALSQEEFFAQVNRIGLSVIGQSEGIAVADKKMYALRDVTATVSCIPLI
ASSIMSKKLASGSDAILLDVTTGTGAFMKTVDQSIELAQLMVAIGTHHGRRVAAMITDMD
TPLGHNIGNSLEVMESMDVLKGHGPADLTEVCLQLAANMLVLAGKGDAAHCRAMAEAVIA
DGSAFAKCKEMFAAQGGDIRVLDDYSLFAQPAASYELLAEQDGYIVANDAEKIGSASVLL
GAGRQKKGDPLDFAAGITLHKKRGDYVHKGESLATFYGAADKFEAAAAEYRSGLVYGAEK
PEEAPLVYALVTKDGVERY
>FPR_06700_CDS_T02592
MAETYTLHVAGLTRELTICKVNDHMDIAAFIMLGDAELTVAAAAELLKKCPDFDILLTAE
AKGIPLAHEMSRQSGKPYICARKGVKLYMPDPVVVEDQSITTAGKQKLVIDRKELEKMNG
KRVLVVDDVISTGGSLKALDALAEKTQCTIVGQAAVLAEGDASERKDIIFLEPLPLFFH
>FPR_21670_CDS_T02592
MSMHDDIKTVLVSEEQLKAKVAELGAQISRDYAGKNLVLVSILKGSVVFMADLMRAVSIP
CNIDFMVVSSYGGSNTTTSGLVKIIKDLDGDLSGKDVLIVEDILDTGVTLSNLVPMLKMR
NPNSVKICTILDKPSRRKANIQPDYEGFQVPDEFVVGYGLDYDEKYRNLPYVGVLKPEVY
TK
>FPR_06040_CDS_T02592
MTPMIVEHPLLQHKISLLRNKQTGTKEFRDLVGEIATLLCYEATRDLPLEEVEIETPITM
AKTKVLAGRKLALVPILRAGMGMLDGMLTLLPAAKVGFIGLYRDEKTLQPVEYFCKLPQD
IAERDVLVLDPMLATGGSAIDAITQIKKHGAKRIKFIGLLGAPEGIKALHEAHPDVDIYL
GAQDDRLNENGYIVPGLGDAGDRIYGTK
>FPR_16810_CDS_T02592
MSEALEILKSCDAFLEGHFLLSSGRHSGAYCQMAYLQQYPDRCAEVMKAVADKVKEMDVD
VIVGPAMGGIVYAYELARQTGKRAIFTERVDNVMCLKRFAIHPGEKCIIAEDVVTTGISS
LETKRVIEEAGGICLGITCVVDRTKPEAPSPIPILASALKLDLPNYTPEECPICKEGKLP
LVHLGSRKMKQEAKQTL
>FPR_18380_CDS_T02592
MINMVKLPTSKSELFLRVAKGHFATSHSHINYYIDVTTQKTRLSEAKAVAKELVSAYQHS
TIVDTVLCLDGTQVIGTCLANELTKDGFTNMNAHKTIYIVTPEYTSGSQIILRDNLAPMV
KGKHVLILAASITTGYTIQAAVEAVNYYGGMVAGLSAIFATTHECLGYPVTSIFDPTSLP
DYASFDSRDCPLCKAGQHIDALVNSFGYSAL
>FPR_25950_CDS_T02592
MSDFAYPLHEECGVFGIYDRAGTEDVAAAAYSALYALQHRGQESCGIAVNDDGVITGHRD
LGLVNEVFTPEVLASLSTTTAHMATGHVRYATAGTRVRANAQPMIVRHGRGTMALCHNGN
LTNAVELRRQLENEGAIFHGSSDTEVICYLITRNRLRMGSIETAISKTMDVLEGAYSLVI
MSATKLIAVRDPRGYRPLCIGTLPGGGYVFASESCALDATGASLLRDVEPGEIVVVDTKT
GELRSIKDHCGRPDTQMCVFEFIYFARPDSVIEGSSVHEARKQAGRFLAQEHPVEADVVI
GVPDSGLDAALGYSQESGIPYGIGFIKNKYIGRTFIQGSQKQRENSVRIKLNVVSSTVKG
KRVVLVDDSIVRGTTSARIIKLLRDAGAAEVHFMVSAPPFKYPCYFGTDIPDQKLLVATG
RTLEQINEVIGADTLGYLSNEHVVQLAKNAKCGFCTACFTGEYAVEPESVLSTDIHDRHL
NDRPKDAKKLGE
>FPR_29140_CDS_T02592
MTEAELMQLLAAITPPDEAARAAAHAHWASLAKPLGGLGALETMLEDAAALTGTAQFDFS
RRAVVVLCADNGVVAQGISQTDQSVTRAVAENLAARRTSVCRMAQAAHCDVLPVDLGIVG
APVPGVRDCRIAAGTADFTKGPAMTRAEAVEAIGRGIALTRQLAAEGYGLVATGEMGIGN
TTTSSAVAAVLLAQPVQTMTGRGAGLSDAGLARKVEAIRRGIACNAPDPDDVLDVLSKLG
GFDIAGLCGMFLGGALAGVPVLMDGFISGVAALCAVRLCPAAAKAVFASHCSTEPAARLV
LDALGKTPLLTAGLHLGEGTGAVASIPLWDMALAVYEGCYSFAEGGIAPYTPQC
>FPR_16670_CDS_T02592
MKMLEDRIRKDGIVREGNVLKVDSFINHQMDIPLFREMAREWKRLFAGKPINKVLTIEAS
GIGIAAVVASELNVPVVFAKKSMSINLDYDNYKTQIQSFTHKKIYNVIVSKKFLTPEDHV
LIIDDFLANGCALMGLLELAEEAGATVEGIGIAVEKGFQQGGELIRSKGIQLESLAIVDA
MDSTTGEITFRPQPNQN
>FPR_30570_CDS_T02592
MPSLTTYTLLKQEHSARRGEFKTVHGTVQTPAFQNVATAGAIKGGLSAQDLKDIGAQVML
CNTYHLHLRPGDKLVADMGGLHKFTRWNGPILTDSGGFQVFSLAKLRKITEEGVTFASHL
DGHRIFMGPEESMQIQANLGSTIAMAFDECVENPAQHDYSKDSCERTTRWLKRCKAEMAR
LKHEGISVNPDQLLFGINQGCTYADLRVEHMKQIAELELDGYAIGGLAVGEPTEVMYEMI
SQVEPHMPKDKIRYLMGVGTPGNIIEAVARGVDLFDCVMPSRNARHGHLNTWSGIINIKN
AKYERDERPIDPACGCPVCRNYSRAYIRHLLKADEMLGMRLTVMHNLWFYNHLMERIRDE
LDAGTFTAFHDRYVKLLDTRI
>FPR_11220_CDS_T02592
MLTINVAPDGSGQFTTISEAVLAVPYDCPAVIRIAPGIYREKLVCEKKDITLAGAGMDAT
RLVWNDGGKLPHPDGRPTHTFRSYTAFFSGEKLRVEDMTIENDAGPGAKAGQAVAAYVDS
ARAAFDRVRLLGNQDTLFCAPLPEKEREKDGFLGPRGLAPRRASAQYYHACEIAGDIDFI
FGGADALFEHCTLRTVDNGLAHSWVTAPSGAAQGLGFVFWDCDFVSDCPAGSVYLGRPWR
PTGKTAVLDCRLGAHIAPEGFAGWNDRTDTALAGFAEAGSTGAGAGERPGWVQALSAAEA
AALLRAARQKCRMETTERITE
>FPR_06900_CDS_T02592
MRQLIIARKDLQMSPGKLAAQCCHASLAFLTDPIGMGQGVEPIEKDGEITGYRAEIMLEK
ATYEEWFDGSFTKTICGAKNCNQLLKAKTIAEELGLVENKDFFLIRDACHTELEPEEFDE
NGEGMTLTCIGFRPLPDEIAHQISHKFHLY
>FPR_15040_CDS_T02592
MNENDIWLIAGLGNPEAKYDGTRHNAGFAALDALADKWNISVGKTKFQGLWGQGEVNGHK
VVLLKPLTYMNLSGDSIAPMAGFFKIPADHVLVLCDDITQAPGKLRIRPSGSAGGHNGLK
SIIARLGGENFPRIRIGIGAKPHPDYDLAAWVLGKFPPEDAKAIADRYADLEAAAKLIMD
GKLGLAQSKYNG
>FPR_07280_CDS_T02592
MIYKKQYGQPFDTESVVGSFLPMMETIPYLTKEPDGFSYAMEPQDVLYGLGENVRGINKR
GWVYESKCSDDGNHTEGKSSLYGAYNFMIVSGKDTFGVFIDYPGKVTFDCGYTDMDTLRI
TVAEENYDFYIIEGESLTDIVHQFRQLVGRSYIPPKWAFGNAQSRWSYMNEDEVREVVAN
YRANNMPLDAVVLDIDYMEHYKDFTVDAQRFPHFADFAAEMKAQGIHLVPIIDAGVKIED
GYDVYEEGVKNGYFCTNQDGTPFVAGVWPGRVHFPDMLNPEARAWFGSQYKVLLDQGIEG
FWNDMNEPAIFYAEERLKKTFAKIEEYNKQNLDISSFAAFTGMVAELSNNENDYKLFYHN
TKQGRMRHDKVHNLFGYNMTRAAGEAFERLEPDKRILMYSRSACIGMHRYGGIWTGDNHS
WWSHILLALHMMPSLNMCGFLYEGPDIGGFGSNTTEDLVLRWYGLGIFSPLLRNHSANGT
RRQEPYRFKNKAAFAGILQLRYLLLPYIYSEYMKAALHDGMYCMPLAFAFPEDDFARQVE
DEVMIGESLLIAPVYEQNARGRYVYLPEEMLQVRVKYSESNRIETSVLPAGHHYIPVELD
EVVFFMRKGHLLPLAKDGKKIQSVADVDFADLRLLAYAPDGASYEYYTDDGETKDYDKPE
HFVHITLDADGNAKSDRATVKVEG
>FPR_09740_CDS_T02592
MAQKKKDSKMMGKIIKTAVSGVLCVALAGGIVAANVLIPPNASSVQSILGLKSGGIDNSK
AKTEGINMEYGKPGFDTEDALVEDEIALNKQIAAEGIVLLKNDEGRMPYSTDTTFSFVSH
SAVSYIGGNKVDMKTAFEDAGFGVNEDLWKFYSEGNGKDYGLGVGSVSYGDDEDFSINEC
PLSVMKAEPGLTDSMKNTVPVFVFSRVAGEGRDMPRSMYNHTDVEEDKTKTYLEPDSTEL
EILQYLNDNFDDVVLLLNSSAAVDLSWVENYPNIHTVISAPAMGDYGLCSLAEIFSGKVN
PSGRTVDTYEVDAMNSPAAQNFGDFAYYDENGNLTKYNYVSYKEGIYVGYRYYETRYEDK
VLGQGNAGDYNYADAVMYPFGYGLSYTDFEWSDYDTSWDGDTCTVTVKVTNTGDVAGKDV
VQVYAQSPYTDYDKANKVEKAAVELVGYAKTAELAPGASETVKITFDQEQLKSYDYVNAK
TYILDAGDYYITAAKNAHEAVNNILSAKGKTVEDGMTADGDTAFVATYTPANGTVDTTTY
KLDTTTGVEITNQLDHANGGLQYLSRSDWTGTWPTVDGEVSDQISTWGNPINGTDASGKA
ASYTYRKTISKEDLAKLDSFDSLNPTDFSTLTDEIVYGKDNGLGLIDMRGLDYNDPKWND
LLDQLTPSDYQTLITQSGYGTAAIKSVDKPSTTDRDSATGLINYGFDASGNLYFKGNITH
CGVIVLAQTYNDDLAYHYGENIGDESYYLGVDGWYAPAVNMHRTAFSGRNSEYYSEDPFI
GGHIASLECEGVASRGMYVFVKHYAINDQEDHRGDREGQYSIATFLNEQAAREIYLKPFE
MCVKSDKVEMNYAKDNGDGTYSNATTEIPSVTGIMTSFNRVGYTWAGGNYNMITGLLRNE
WGFHGFIITDNANTGVFMDAGQMIQAGADGKLTNLPTGARYTFNKDDVADYHYGREAIHN
ILYTIANSKAMNGGMPGSRYLAKVEPYQKVIYAVDGVCGGLIAVLVVLTILRFRKKKEDV
KTV
>FPR_09750_CDS_T02592
MKHTDIIKSLSLEQKCALLSGGTVFTTRALPGKGIPAITLSDGPNGVRKQAGAADHLGLN
PSVPATCFPTSATVANSWDPELGEAVGAAMGEEAAAQGVSVLLGPGLNIKRSPLCGRNFE
YFSEDPYLAGKMAAAYVRGIQKNGIAACPKHFAVNSQELRRMASDSIVDERTLREIYLTS
FEMVVKEAQPKTIMSAYNLVNGTYANENAHLLMDILRRDWGFDGAVVTDWGGSNDHALGV
KNGSTLEMPAPGGDAIRELMKAVQTGKITEADVDARLEELLELVFTTKAAVDAAPGKFDA
DAHHALARRAAAQSIVLLKNENSLLPLAKGEKVAVIGDFAQTPRYQGAGSSAVNSIKVDS
FLDCLAESGLNSVGYAKGFDRQGKPDEALKAEAVLLAKNADVVLLCMGLDEIKESEGIDR
ADMKLAENQLELLAAVAAANPNVVVLLSAGSSLESDWVKDCKALVYGCLGGQAGAGALVE
VLTGAQNPCGKLAETWARSYADTPAKAHFGGDGPTVEYREGLYVGYRYYDTAGVPTAFPF
GYGLSYTSFAYSDLKADETGVTLTVTNTGSCAGAEVVQLYVAKPDAAVFRPVKELKGFTK
VQLEAGESKNVTIPLDDKAFRYWNVKTDRWEVEGGSYQLLVGASSADIRLTAAVTVAGTG
APDPYAGKNLEHYRTAQVQNVPDAEFEALLGRPIPENKVHIDRNMTLGEMGHGRSPIGWL
AAAVLGTLLRRSIKKGKPDLNILFQYNMPLRALAKMTNGAISMGMVDGIVMELQGFWIIG
LVRVIVEAVKNLVLNSRMEERLKNS
>FPR_25480_CDS_T02592
MQKFEKGFFIGAATAAHQVEGNNINSDYWAQEQLPHSSFTEPSDIACDHYHRYEEDIKLL
ADAGLNAYRFSIEWARVEPEEGTFDPEAIEHYRKVIACCKAHGVEPIVTLLHFTSPKWLI
CKGGWEAESTVEDFKNYAVYVMEQLGSELRYVCTINEANMGLQLATISKRFRLMAEQAAK
NAAAAGKSAEGTVQVGMNFQKMMENMKYAAMENAQVFGTPQPQIFVSERTPEGNLLVRRA
HAAARDAIKAICPQVKVGLTLSLHDLQAQPGGEAFAEAAWQKEFTHYLPYIKEDDFLGVQ
NYTRTLYGPQGQLPAPEGAELTQMDYEVYPQALEHVLRKVAEEFKGDLIVTENGIATADD
TRRVAFIRQALDGVQHCIADGIPVKGYFHWSLMDNFEWQKGYAMQFGLIAVNRETMERTA
KPSLAVLGEYCGA
>FPR_17200_CDS_T02592
MIVCTETVFTLHTTHTSYQLAVAPNGMVLHTYYGTRLPEDVPSLADARMPHSDPGCWPDL
LPQELSGCGTADNRTPAVIPEYADGTEAAAFVFDHAVVTPGKPQLPGLPMFRTGEGVETL
SVFLKDAGGLVVELRYSVYEAEDLITRTAVYTNAGTQSLTLHKAASLSVDFAPDALELIT
LNGTWAAERTLERAALRCGIQSIGSMRGVPGHAHNPAVALCHADTNETTGDAWGFAFVYS
GNYLIEAERCDAGERLVMGIHPYHFHWTLAPGESFTAPEAAMVYSDKGLGEMSRRFHTAI
RTRLLPPHWQDMAAPRPVLINSWEACYFDFDEEKLLALAQASKKADIDLFVLDDGWFKGR
NDTSSSLGDWAADTRKLPQGLPGLCKKINLLGLDMGLWVEPEAISPDSDLYRAHPDWAFG
IPGREPLEIRQQYTLDFSRPEVVAGIWQQLDAVLQSCPLKYLKWDMNRSLAQVYSAVLPA
KRQGEVYHRYVLGVYELQRRLTEKYPHLLLENCAGGGARFDCGMLYYSPQIWCSDNTDAR
SRLVIQYGTSLFYPGCVMGAHFSTVPNHCTGHISTVEARMAAALTGTFGFELDLTKYTEE
ELAQLRSFVAWYRAHGALLRGGELHRLVNPDANGLGAAWMLSAKDGSEAAVFAVGDALTG
SHGTASLNARPRLVLAGLDPAAQYRDEENNTYTGAQLLTTGLELPGGYGQMPAKIWYLKK
V
>FPR_23960_CDS_T02592
MVQEIHASGFQAGLWLAPFVCEKDSALFRQHPDWLLKVDGKPWCCGSNWSSFYALDIDNP
AVLDYLRRVFDRVLNDWGFDLVKLDFLYGAAPFGNARESRAARMRRAMELLRSWCGQKAI
LGCGVPVMPAFGLVDYCRVSCDVGLDWDDVWYMRLFHRERVSTKQALNNTVFRRQLNGRA
YGSDPDVFFLREENCKLTAEQKRTLATVNALLGNVFLASDMPSHYTDAQRDEYRRLRRLF
EHAKQVEVETENGVITIRYSLDEKRQELRCSAIYRE
>FPR_14660_CDS_T02592
MEHYDWNEGWLFAPTFDPALVRPECPELSLTPVRLPHTVKPLPYNYCNENDYQRLCGYRR
EFFAPKEWLGRTVLLTFGAVAHDATVFCNGRRVFHHGCGYTAFTVDLTGALRLGQKNVVA
VRCDCREDLNVPPFGGQLDALTYGGIYRAVSLDIKEPAYLRDVFIEAKAEGDFRIYTATV
GETVGCTLQAEIRSPAGSRAVYSGELSLPITGTLNNVHPWSLEHPTLYTLTVRLIRPGTG
GLPDRVLDEKTVRFGFRTVQFVAGGLYLNGQRVELRGLDRHQSYPYQGYAMPDSIQRLDA
QLLKKELGCNAVRTCYAPPSPAFLDACDELGLLVFPEMPGWQHIGDEVWQAQALQNCREM
VCQYRNHPSIFLWGARISGSPDNEAFYKRTNEAIHRLDPTRPTAGTRSTRKSQLLEDVYA
YNDYSYAGRGAGCENRAAVTPDTRKGYLISEFGGQNFPAKPFDDEPHRLVQALHHAAVLN
DSIAQPGVAGSFGWCMTDYNTHREFGSGDRICYHGVMDLFRNPKLSAAVYASQKTPRAPS
DIVLEVSSAMTLGDLPGGAAAACWVFTNAESVRLYRGNDFVAEFGPDRRGRFAALPHPPI
EINDFVGSLLEKYEGMDHATGAQVAAILNELRRDAMALSPLSKARMLSLRLSWNELLRMY
YKYIGVLGSSAPVYRFEAVWHGRAVRTVVREPVQSVRLECTVHNPLLTDGPTWDCAAVSL
RAIDQNGNLLPYCGEAVCLSVEGPLKILGPSVVPLRGGMAGTYLATTGEAGRAVLHCRME
GALDTEAVLTVRSREEQNV
>FPR_23930_CDS_T02592
MKHSFCEDWEFTRHWTEAFGKGLPVPKQQAVRLPHTCREVPLHYATPADYEMVCGYRKRF
RVPPVQAAPRLFVRFDGAAHQAVVRVNGRVAGQHRGGYTGFAVEITDLVDREGENLLTVQ
LDTREDPTIPPFGFVIDYLTYSGLYREVWLEATAESRLTDLFVYTPTLQEAVVQWTAELT
PAAAAVRIRLETADGTLLAEQTAQAAETGKMQLSVPDAQPWDTEHPVLHHAVAELLNAAG
QPIDRKQVTFGFRTAEFRADGFYLNGKKTFLRGLNRHQSYPYIGYAAPESLQREDARILQ
EELHCTAVRTSHYPQSQYFLDECDRRGLLVFTELPGWQHIGDDNWKDAACEMLQEMLLQN
RNHPSIILWGVRINESVDDDAFYTRTNKIAHQLDPSRATSGVRYLEKSHLLEDVYAYNDF
SHNGVTPGAKPKKNVTPDMGKALLISECNGHMYPTKPFDDGPHRQEHALRHVRVQNAAYA
SKEHAGCFGWCMFDYQTHKDFGSGDRICYHGVLDSFRNPKLAAAVYASQGDTDPVLAVSS
SMDIGDNPAGQLGTAYVFSNAQQVKLYKNDVFVTALRRSEWTALPHPPFVMDDTIGELLE
TQEHFSPSKAAAVRDCLLAAGKYGLAGLPLAYKVKFGWCMLRYKMAFKDGVALYGKYVGN
WGGEATRWRFDAVQDGNVVRSVTLCPSAKLHLEVKVSRTTLREQDTYDMAAVRVRILDEN
GAPAPYAQFPVQFTVDGSAALVGPQTAVAEGGMTGTYLRTVGTAGEAVLTVSAPQTQPVV
LRFTIEKEDAVWN
>FPR_25460_CDS_T02592
MSKTILLNHSDWHFTKENPGIPTAVMGEAIALPHTWNAVDGQDGGNDYYRGTCWYTLALT
KPAIPAGGKAVLQLDGAAMTAAVYLNGEKLAEHKGGYSTFRVDLTDHLKDENLLAISVDN
CDNDTVYPQKADFTFYGGIYRDVTLHIVPAEHFALPANGAPALKVTPIVTDLAAKTVEVT
LEAAAIGAQSVSFALEGQSITAPVENGTAKVVFTLNNAHLWDGVDDPFLYTVSAKLDNGE
ETSARFGCRKFEFDPQKGFILNGRSYPLRGVSRHQDRKGMGNALTKEMMEEDISIILEMG
ANTIRLAHYQHAPYFYDLCDEKGLVIWAEIPYITMHMTNGRANTLTQMEELIVQNYNHPC
IAVWGLSNEITAASAVNEDLLENHRLLNELAHKLDPTRKTTMANVFMLETTSPILEIPDV
NSYNLYFGWYLGELEQNDEFFDKYHTDYPDRCIGFSEYGADANPQYQSSHPEKGDYTESY
QCIYHEHIAKMIADRPWLWATHVWNMFDFAADGRDEGGKHGENQKGLVTFDRKLKKDPFY
LYKAYWSKEPFVHLCGSRYVDRAEDVTEIKVYSNLPEVSLYKDGQLVETKQGDKVFTFQL
PITGKHSIEARSGEHSSVILVNKVDAPNPDYAMDNRKNVTNWFDGELDESCWSVKDNMAA
AMADPKAGPILKQISDKAAAARGDVAAAVKDNPALVAMMERAMQRMTIQSMLMQAGTSEE
DIKQLNRVLQGIAKE
>FPR_27540_CDS_T02592
MAAFDFAKVKDPTFFKENVLNAHASFHTYASREEYLAGESSLALKLDGIWKFAYAKNYTS
AIPGFEKTDYDCSGWDDIHVPAHIQMEGYDIPQYANVQYPWDGREEVQPGEIPQRFNPVA
SYVKYFELPESMQGKPVHIEFEGVESGMALWLNGSYVGYTEDSFSAHAFDLTPYLQPGVN
KLAVQVFKWTSSSWCEDQDFFRFSGIFRSVWLYAIPTVHLEDVSVKTLFAGDDFTHSTLE
VALQVEGKGAARLTLRRSELEVFSEKIALNGGSALFSHAVENPHLWSAEDPALYELEIEL
LDDAGHLVEVTGQKVGFRKFELKNNRMLLNGKRIVFKGANRHEFSSITGRAVGVHTHEEL
LRDIITMKQNNINAIRTSHYQNQDALYDLCDEYGLYLIAENNLESHGTWDIHQAGIRGIE
GVLPNDKPEWKAVLFDRMNSTYQRNKNHPAVLIWSLGNESFGGETLLQMAEMVRRFDDTR
LVHYEGVVNDPRFLETTDIESHMYSTVKDIKEYLAQSDKRPYIECEYSHAMGNSNGALHK
YTELADQKDCGYQGGFIWDYIDQSIWKKDRYGKWFQAYGGDFGERPTDYNFSGNGIAYGG
DRAPSPKMQEVKFCYQNIAISIDNSGFEVWNKNLFTSTGAFDCVALLHRDGKLYQQQELT
NIDVAPEERSSFPLPFMVPALPGEYAVTISFRLKEDTSWAKKGHEVAFGQGVIAVVRSIP
SKKVTPFTVTHGTHNIGVRGENFDVLFSDLNGGLTSYRYAGKEMIQEIPRPNFWRAPTDN
DCGNNMGGVRGQWKLASLYATAKGIGKEIPSVHGGTILQNPTCEVETDSVVVTYLYNLQT
SPAAECSLQYRVFGDGRIQTTLHYDPVEGLAAMPEFGVLFKIDADYDTVEWYGNGPAETY
WDRQHGAKLGIYQNKVADNMAQYLVPQECGAKTAVRWAKVVDRKGRGLLFTADAAKPMFF
SALPYTPHEMESAKHPYELPPVHYTVIRAMGEQMGVGGDDSWGANVHPEYIPDVTKPVEF
TFTFRGI
>FPR_25320_CDS_T02592
MLYPEQNEARLKLSLDGTWAFALGSCVEDQFDPAKPLPDAQPIAVPASYNDQNDQTTALR
RHYGWAWYQRKVTLPTFCAGQRVVLRFGSVTHTAKVWLNGQLIAQHKGGFTPFEADVTAL
LRPGETVLLTVACDNRVNHSTLPVGNEDGQLAFFGSDNAGIPSVEAAKRAAAPQNRPNFD
FFNYAGIHRPVVLYTTPKEYIEDVTVVPAVDGTVQYAVKTTGSAPVHVTVLDADGNAVAS
AEGTEGTITIPEVHLWEPRPGTPYLYTLHITCGADVYDQTFGVRSIEVRGTQVLLNGKPL
YFKGFCKHEDFTAHGRGFDPVLNVKDVNLIHWANANAVRTSHYPYAEEFYDLCDREGILV
MDETPAVGIGGGAAVNPYKEYPLAEHHRQVLAEMIHRDKNHPCVVLWSLGNEPDLEHFPQ
DAYDYWHPLYELAHQLDPQNRPVTLVCCQNDYTKDITTRTMDIVCINRYYGWYNLSGDMD
AACYGLNQELDFWAEQHKPVMMSEYGADTVAGLHTAGAEMFSEEFQVEFYRRLDAEFDKR
PWFVGEFVWNFADYDTVQGPMRVDGNKKGLFTRDRRPKLGMHFLRQRWAEIPTFGFKE
>FPR_25430_CDS_T02592
MQATNLKTNHLTQPLGIDAGTLFLSWQCAEGVRQTAYEIEVTAGAETLWASGKALGSVMH
TETLIAVPPKTQGRWRIRLWDENDQPGAWSTASFETGLAQADWQGVWACPETEEPDIDCA
DAINAFAKPNWEQKQAALEASGKGQAQPYQPHRPASYLRKTFTAPEGESKRLYITAKGLY
AAWLNGKRVGDMVLAPGSFTADKQLGAQTYDVTALVRDGENELLITLGDGWYRSTSGVDG
DRDLFGSELAVLFQLEVNGKAVCVSDDDMEATQCGPIRQNDLQQGEVHDARLEEELSGWH
GVKTEPNSLPITGMNTVPIREQEAFAGRLLRTPNGETVLDFGQNMAGYVEMKLTAHAGQK
IKLLCGEALDENGNFTQENFQDRNRHKEGGTAQLLELVCKEGENHYKPSFTIMGFRYAKV
ETDIDLTGAEFTAHAVYSEMPVTGSFACGNADVDQLVKNSVWSQKGNFCDIPTDCPTRER
AGWTGDMGVFIETGLTLMDCYPVVEKWLAECRLNQYPDGRMANIAPPTSRPGYMTPMLCM
SAGWGDAAILVPYALYKRTGDRKILADNYEMMQKWYGFLLGRAQQTTEEQQTGAYAKYTV
LNGLDYGEWCEPGITPMQAMMNPRKSVGTAYLAYSGRLLAEIAQALGKAEDAAQYRDTAE
KAVKAYRAAFTDNGKITSDRQCEYVRAIAFALLGEEESQAAADTLNRMVAENGYHLNTGF
LSTPFLCEVLAKYGHADTAYKLLLQDTAPSWLYEVKQGATTVWETWTGIDANGHPSESLN
HYSYGAICGWLFGGVCGIRLAGETLTIAPTPNPALGWAKAVYDSPVGRIESGWQYAGDAV
TYTITVPCNLTAEVTLPDGRSLTLQPGTHIL
>FPR_10150_CDS_T02592
MKLTMAAKTPAQWKTLFENEPFHRENYYTGPLGPDYTPGGTCLRLWAPTAEAVTVTLYHK
GDGGAVLGTKPLVRGAQGVWSVWLPGEQHGRYYTFAVTVDGVTRETGDPYARAAGVNGVR
SMIVDLARTAPSGWERDVRPNIPPAQRAVWEVSVRDFSQDAASGVRPAWRGKYMAFTQQG
TTLHGDGIHPTCLNYLKRLGVKYVQLMPIFDFGSVDEAKPLLRQYNWGYDPTNFNVPEGS
YSTDPTRGEVRIRECREMIAALHAAGIGVVMDVVYNHTYRTENPLNNTVPYYFFRQNPDG
SFSNGSGCGNEFASERPMARRYLIDSILYWAKEYHIDGFRFDLMGLYDAESINAVRAALD
SLPGGRDILLYGEPWQGGASQLHRYEANKANLAMLNERVGIFCDDTRDAIKGGCFDAREP
GYVEGKPGSFWDIGGAVAAWCRSDHLPPHAPSQIVSYVSAHDNFTLWDKLLCVRYEKPEF
TARDTVALAQNRLAAGIYLTSFGLPFMQAGEEFARTKKGVGNSYRSSPALNRLDWNRAEQ
YHALVDYYRGLLALRAAFPRLGSTDRHAPEALQFFALEQPLVGWMLPAVWGDGAAWSALC
VFYNPTDTACTVSLPAGQWKLLSDGTSSSLWRGASRVFTNKTTLAPYSATIFGAV
>FPR_14930_CDS_T02592
MGKFPKGFLWGGATAANQCEGAWQADGKGLATVDVTPFGPDRFPVATGYMEMLGCDDAHF
YPSHEAIDLYHHYKEDIALFAEMGFKCFRLSIAWTRILPNGDDAQPNEAGLAFYDSIFDE
CHKYGIEPLVTICHFDTPIALIKKYGGWKDRRMVDAYVHYCEVLFDRFKGKVKYWLTFNE
INMLLHLSFTGAGLVFHPGENVEQVKYQAAHHELVASAKAVKLAHEKMPDAMVGCMLAAG
QFYPRTCAPEDVRAAQEADRDNYFFTDVQVRGAYPVWAKKRMERAGVQLHTQPEDDRTLR
EGTVDFVSFSYYSSRCITVDKELMAAENAEGNAVSASVKNPYLKVSEWGWAIDPVGLRVT
LNTIYDRYEKPMFIVENGLGAVDTVEPDGSIHDSYRIDYLRAHIEEMEKAINEDGLPLMG
YTTWGPIDLVSASTGEMKKRYGFIYVDKDNDGNGTLARSRKDSFYWYKKVIASDGEDLT
>FPR_15320_CDS_T02592
MKLKSDFLWGGALAANQCEGAWQEDGRLPASADFLPDAAHGRWNAMLHPGNILETRYDYY
PSREAIDFYHRYKEDIRLLAESGIKALRLSISWTRIYPTGEENAPNEDGLRFYEELFTEC
RRYGIEPVVTLCHFDVPEALIRKYGAWADRRLIALYEKYAATMFDRYRNLVKYWMTFNEI
NMITHIPYLGGGLLVDKDDPEFNQIVYNAAHNQLVASACAVRIGKKINPNFRIGCMMAAG
SFYPYSCNPNDVMEARISNNKNYIFPDVQLNGCYSGFARNYFAKLGITLDEQPGDDELLA
QNTCDFLGFSYYSSRLISTDPEHLKNVADGNAITTLRNPYLQITKWGRQIDPVGLRVTMN
DLYDRYHKPLFIVENGLGVEDTLEVDGSVHDPYRVEYLDAHIAQMKKAVLEDGIPCIGYL
VWGIIDLVSAGGGEMDKRYGLVYVNKHNDGTGDLARYKKDSFGWYAQKIREECYE
>FPR_25170_CDS_T02592
MKSFPKGFLWGGATSASQIEGGYAEGGKGLSIYDVRTAGSANEPRYYTYLDKDSKPGKFA
ELRELLPEGAKYALHAGEYYPNHTAIDFYHHYKEDIRMFAEMGFKVFRMSIDWSRIYPTG
MEEEPNRQGLEFYWNIFRELKKYNIEPLVTIWHGETPLYIENELLGWANRKTIELFKKYA
RTLFEEYKGVVHYWLTFNEINNALMFLNLLPTESAANDAQRTFTLLHHRLLASAEIVQMG
HAIDPENKIGCMICYGESYPATCNPKDVIADMELKQMQQFYCSDVQVRGVYPSYSNRIWE
KYGVQLDVTAEDRAVLKAGTVDFYSFSYYCTSLVTAEDTEGKEKVKGNFTAGIRNPYLEY
SKWGWAIDADGLRFSLNEIYDRYGIPVMVVENGLGAADTVETDDSIHDDYRIDYLRKHIT
ALREAINDGVDLIGYTTWGCIDEVSMVTGEMKKRYGFIYVDRDNEGSGTLKRLKKDSFYW
YKKVIASNGENL
>FPR_08860_CDS_T02592
MVITIAGGGSTFTAGIVKSIALRREELEVDEIRLFDINKERQDKVAVVVDWVLHKELNTD
IKLVVTTDVQQAYTDASFVFAQMRVGGYAMREQDEKIPLRHGCVGQETCGCGGMAYGMRT
IFPMIKLIDDVEKYAKKDYWILNYSNPAAIVSEACRKLRPKARIINICDMPIAIIDVVAA
AMGIQNKKEIVYDYFGLNHFGWFTSIQYHGEDLMPKLRAYIKENKILLPESYLKGMGALT
SSSSQNRHTKGSWYYVWKGEYEIMENFPEYLPNTYLNYYLQAKEFVEHSDPNHTRANEVE
ETREKNLFDGIDHYLKTGEVDANTFYAGSHGDWIADLSAALKNDTKARFLIITENRGAIP
NMPYDAMVELPAYIGKNGPEVIARDNIPLFQQGLMMQQLNSEKLLVEGCVEGSYEKVLQA
FTLNKTVPSMNVAKAILDDMIEANKGYWPELH
>FPR_02050_CDS_T02592
MTHEEILSMLGDYVDYLIANSSAETPMWNIEKVRSGKPNKWNYIDGCMITACLSLYKTTG
DEKYLEFSKEFIDYFVQPDGSIKTYDPKEYNLDNVNQGKNLFILYDIYGDEKYRKAIDTI
RSQLLTQPRTKEGNFWHKDIYPWQVWLDGTYMAQPFYMEYETRFNKMQGCIDSYKQFMNI
KKHMRDEKTGLYYHGYDESRQMYWADPETGCSPNFWLRAMGWFLVAMVDVLERMDEQLYN
EYRGIMAMLKQAVEDMHKFQDEQTGMFWQVIDHPEAEGNYLETSGTALFAYAVLKGVRLG
YLPKRMAAWAEKAFYGTCDRYLSKNPDGSLQLDGICLVAGLGGKDHRDGSLAYYFSEPVV
CNDAKGVGPLVLAYTEMIARK
