# Supplementary material for: In silico Approach for Unveiling the Glycoside Hydrolase Activities in Faecalibacterium prausnitzii Through a Systematic and Integrative Large-Scale Analysis
Source: Front Microbiol. 2019 Apr 4;10:517. doi: 10.3389/fmicb.2019.00517 (PMC6460054; doi:10.3389/fmicb.2019.00517)
Supplement: DATA SHEET S1 — Analysis of F. prausnitzii gene orthology. [file Data_Sheet_1.ZIP › fpr.fasta]

>FP2_15900_CDS_T02591
MTTKEFAKILQDKLTSEYGVDLSVASHQQIYRALALICRQMMSENHKKFQSKAIGTGSKQ
VYYLCMEFLMGRSLKMSLFNLGLNDAAQKALAEADISLDSIYEEEPDAGLGNGGLGRLAA
CYLDGMATTSICGTGYSILYEYGIFKQKIVDGWQQERADNWLPGGQVWLKSHPDQAVEVR
FDGEIHENWDHGFHYIQHTNYNSVMAIPSDMYVQGYDGKGVAKLRLWQAKAPDFDMSSFS
LGNYNTAMSKNASAELISKVLYPNDNHVEGKILRLRQQYFLSAASIGDIVQSHLSTYGTL
ENLPDKVAIQLNDTHPTLAIPEMMRILLDECGFGWDKSFDICQKVFSYTNHTVMAEALEK
WNVDIFKMTLPRIYQIVVEMDRRAREKLEAAFPGDQGKINYMALIGDNQVRMANICAYTA
NSINGVSKLHSEIIKESVFHDYYLFKPQAFKNVTNGIAYRRWLLASNPELCKLLDETIGT
GYKHDAADLSKLNKFAEDKTVLKRLNEIKLDNKKNFAAYLEKSTGQVIDPSSIFDCQVKR
MHEYKRQHLNALNIAAQYLYLKENPNADFIPKTYIFGAKAAPGYYMAKQMIRMICKLGDL
INNDPAVREKLRVVYLEEYCVSLSEHLMPAAEVSEQISLAGTEASGTGNMKFMLNGAITL
GTLDGANVEIADAAGKENELIFGMLTPEVNNLKQVGYHPNAFIMGDDVANAALNFLERGW
NGENFHEVTQNLRSSDPYMVMADFKDYRRAQADLQRLYADREHWAKMSLKNIANSGIFSA
DRAVLDYARDIWHASAVK
>FP2_08630_CDS_T02591
MAQEFSTRFARHKDELEWLFMELYHNREGLEVLEREMAEAYNARSAELKALDKARSADPE
WYKQGNMFGMTMYTDLFAGNLKELAKKLPYLKEQKLTYLHLMPLLQMPHPHNDGGYAVED
FDTVDPALGTNKDLENLTRELRKAGISLCLDFVMNHTASTHRWAMAAKAGDPWFQAYYHL
YEDRTIPDQYEQTVPQVFPNTAPGNFTWCEEMHKWVLTTFHDYQWDLNYANPAVFVDMTK
SILHLANLGVEVFRIDAVPYIWKQLGTTCRNLPQVHTIVRMLRMVLECVCPAVILKGEVV
MAPKELAAYFGTPEKPECHMLYNVSTMVNLWGALASRDTRLLKAQLDALHALPDNCWFVN
YLRCHDDIGWGLDEAVEKRLGIDPQKHKEYLYHFYEGNFPGSWAKGELYNYDPATGDARS
CGTTASLCGVEQALEKNDKTALDYAVKRDLLLHTAMAFLQGFPMLNCGDEIAQLNGWDYK
NDPDRVEDSRNLHRSKFNWEDAKRRTRKDTLQNQLWQGMEQLRQMRADPCFAPDAWVTTW
DSHNPGVLALVRKRGEETLVGLFNFTEYPAGASLDALGGEYHTPEGTSVWLADVELEPYQ
ALLVKNK
>FP2_14400_CDS_T02591
MKPTEEKTRSNPSDLPVYLFKQGNNCEAYRYFGAHIEQRAGETGVVFRVWAPHATAISVV
GDFNSWKPGSHPMRKVDNDSVWELFIPGMKEYDVYKYCVTTRAGDLVYKADPYAFHAETR
PSNGSKVYDLNGFVWHDEAWQNAQKKADVINGPMNIYEMHAGSWKQKEGGLPYNYSELAD
ELIPYITEMGYTHVELLPVMEYPFDGSWGYQVTGYFAPTSRYGTPKDLMAFVDKMHEAGI
GVIMDWVPAHFPKDQFGLYNFDGEACYEDPNPKRGEHKEWGTMVFDFGRSEVQSFLISSA
LYWLEQYHIDGLRVDAVASMLYLDYNRKQGEWEPNKDGGKENLEAVAFLRKLNDTVLGRH
PHKYMIAEESTAWPMVTKPASDGGLGFNFKWNMGWMNDMLSYMKTDPLFRSGNHNKVTFS
FFYAFSENFVLPISHDEVVHGKGSLINKMPGDYEAKFANLRTFFGYMMAHPGKKLLFMGQ
EFGQFTEWNETKSLDWMLLGYDKHTELQTYVKTLNKFYKDHPAFWQIDYSWEGFQWIVPD
DSRQSVVAFLRKDANGKQILVVCNFNPVLREGYTLGAPNSGTYKEILNSDDEAFGGAGTV
HNKAVRSKKKPLHGFEQSITITLPPMSVLYFEVPAKRTRKTAEEKAAEKAAPKKASRTAK
AEKAEEKAPAKRGRKPKAEAAPAEEKAPAKRGRKPKAEKAAKPAEKPARKPCARKADKAE
K
>FP2_26860_CDS_T02591
MNLPSIPKSFFNGDCFDAYRILGAHPWQGDHGEEGWRFAVWAPGATAVEVCGGFDGWGAG
IPLQKADTGVWSGFVSGLCEGELYKYRIHGADGSVVMRADPYAFASEVRPANASRLTKLD
FSFDDSAWMERRDKCRNLPMNIYELHAGSWKHKPNSTQPDGSDGWYDYEELARELIPWLL
EHHFTHVELLPLAEHPFDGSWGYQTTGYFAVTSRYGTPAQFASFVNACHRMGIGVIMDFV
PVHFAANADALANFDGTHLYEYDSDVGHSEWGTCNFNYYRREVCSFLNSAAALWMEVYHC
DGIRMDAISRALYWQGDPARGVNEGAVTFLRNLNHGLNERWPTGVYMAEDSTNFLKVTAP
TRYDGIGFDYKWDMGWMHDTLDYFATPFGQRPDAYGKIIFSMHYFYNELYLLALSHDEVV
HGKKTVIDKLWGTYEEKCAQLRTLYFYMYAHPGKKLNFMGNELGHFREWDEKRELDWDLL
KYPFHDAFQKYFGALSRLYATQPALYAGEYDPRCFEWVASESRDEGVYAWLRKGAGQTIL
CVMNTQNTAHKKFPLYLTFPAGAEELLNTEAPCWGGADKSKPKALHTSDGGVYGRDYTLT
VDLPAMGSRMFKLTPEAPRPEAAQASARRAAAARRKAARTQNAKADAAAYNSRK
>FP2_14430_CDS_T02591
MKILYAASEATPFAKSGGLADVAGSLPKALVKDGVDARVIMPLYGDLKLRDKLEYVTNYS
VPVGWRSQYCGLFKAEVNGVTYYFLDNEYYFKRRGLYGFYDDGERFAFFSRAVLETLFYI
DFTPDIINCNDWQTALVPVYLNLYYRHLDKFNRIKTIFTIHNIAYQGKYGTDILEDTCGI
GRRDQHIVEYDGCANFMKGAIETADKITTVSPTYAQEILDPWFSYGLDALLREKQYKLCG
ILNGIDTEANDPATDPHIAFNYDVNNFEEGKAKCKEALQDKFGLDKDGSPVFAMVSRMVG
MKGFDLVQSVADGLVDRGIELVILGSGESQYENFFSDLCGRHPGRVGTYIGFEPALSQEI
YAGADAFIMPSKSEPCGLAQMVACRYGTPPIIRETGGLRDSIHDCTLGEGNGFTFAGYSA
HELYDACCRAQDRYYSKEDWNNLIKYDMECDFSWDVSAKSYEGLYNETANLW
>FP2_13480_CDS_T02591
MRESGILMPVSSLPGPYGIGCFGAEALKFVDFLAAAGQHIWQLLPLSPTGYGDSPYQSCS
AFAGNPYFIDLDALKADGLLTAAQLKAEKWGDDPLSVDYGTLYTSRYKVLRTAYAAWREK
YAGLHGCAHYYPDDYYAFALANDSWLNDYALYMALKTANGMKSWTEWPREYRLRDAAALA
KFAAGQEEEIGFWKFLQYEFATQWKKVKDYANDKGVKILGDIPIYVSADSVDAWVGGELF
ELDAQGSFARVAGCPPDYFSADGQLWGNPLYNWPYHKQTGYAWWIRRVRHALGIYDLLRI
DHFRGFDTYWAIPAGSPTACTGKWEIGPRMDLFHALEAALGKLPIIAEDLGELFPSVREL
LADSTFPGMKVLQFAFGGGDNEYLPHNHVKNSVVYPGTHDNTTLTDWWENAATGKEKANV
AAYLHLTPCKPTAKEVAAVKPDAARIALLRAALGSVADRAIIPMSDWLGLGAEAHLNTPG
KLGGNWTWRAAEGFDAEPLASRIQAECDVYCRAKEPVEKEAKTSI
>FP2_18390_CDS_T02591
MRASGILMPVFSLPGPYGIGTLGDEAFAFVDFLAAAKQTYWQILPIGPTGYGDSPYQSFS
AFAGNPYFIDFRLLAADGLLTEAELPAPQPVGPVDYGALYQQRPVVLHKAADRLLASPTP
AYEAFCEAQSGWLEDYALFMAVKAEQGQAGLADWPDDLRTREPAALAAAKERLAAEVDYY
KAVQFFFYTQWNALKTYANSHGIQLVGDIPIYVSPDSSDLWTHPELFQTDGAVHLTSVAG
CPPDAFAADGQLWGNPLYDWPRHEAEDFRWWKRRIKHATSIYDVVRIDHFRGFESYYSIP
AGNKTAAGGHWEKGPDRAFIDAMHKALGEGGIIAEDLGYLTPEVKAMLAASGYPGMKIMQ
FAFDSREPGNYLPYTYPRNSVVYTGTHDNVTAEGWRQSASAEDVAYACRYLRCAPEDLTE
AMICACLSCVSEMAVIPLADWLHLDAEARINTPSTQGANWQWRLTRPLTPALSAHIAELT
ALYHRVPGEEL
>FP2_19420_CDS_T02591
MDELRKTGRVTIPTDLDVVPETLEILKKWGADAIRDCDGTDFPQQLKDADAKIYSTYYTT
RKDNAWAKANPDEVQQCYIMTGFYTAPGDTVTIPLMKGISPELMQVNTNDDITRWWEVMD
RTTGQPVPPEQWSYADGSVTVQAVPFHEYTVSFLAYLIWDPVHMYNATTNGWTNFEHQIT
FDVRQPKTHRYSMERLRKFIAEHPYVNVIRYTTFFHQFTLIFDELKREKFVDWYGYSASV
SPYILNQFEQEVGYKFRPEYIIDQGYYNNQYRVPSKEFRDFQAFQRREVAKLAKEMVDIT
HACGCEAMMFLGDHWIGTEPFMPEFKTIGLDAVVGSVGNGSTLRLISDIEGVKYTEGRFL
PYFFPDTFHEGGDPVREAKENWVTARRAILRKPIDRIGYGGYLKLALQFPEFVDYVESVC
NEFRELYENIKDTTPYCVKRVAVLNCWGKMRAWGCHMVHHALYYKQNYSYAGVIEMLSGA
PFDVKFISFEDIKNDPHLLDSLDVIINVGDADTAHTGGIWWEDPEISSAIRKFVWNGGGF
IGVGEPSGHPYQGHILQLASVLGVEEENGFTLNYDKYNWEEHPDHFILQDADRPIDFGEG
KRNIYALEGTEVLVQRNKEVQMAAHDFGKGRAVYISGVPYSFANSRTLYRAILWSAHSEE
ELHTWFSSNYNVEVHAYVKNGKYCVVNNTYEPQDTTVYTTDGSSFALHLDANEIKWYEI
>FP2_03890_CDS_T02591
MEHLYEKALESAEYIKTHTKKRPKIAVVLGSGLGKLTADFTDTEELSYKDIPNFPVSTVA
GHKGALLAGKLGDTEVYAMEGRFHFYEGYSMKEVCYPFYVFKLLDVEKVVLTNACGGINR
EFAPGTLMLITDFINMMGTNPLIGPNDERFGPRFPDMTEPYSLELRNLAKQTADELGIAY
KEGVYMGFMGPCYETAAEIRAFAGMGADAVGMSTVPETMVCNYMGMKVLAVSCITNMATG
IQTVKHSHARVLEIANQAGDTLCRWLGAVIQRME
>FP2_09830_CDS_T02591
MATPHISAEKGDFAKTVLMPGDPLRAKFIADTFLKDVRQVTDVRGMLGFTGTYEGRPISV
MGSGMGMPSIGIYSYELFKFYDVDNIIRIGSAGSYTADAKLFDTVLAAGAVSESNYARVQ
SGNDHDITFPSETLNDKLRASAKKQGIKLIEGNIHSSDVFYRQPSDAKPTYWELLRDERG
CLCVEMESFALFANAEVLGKNAACLLTISDSFVSPEITTAEQRQKSFTDMMKVALGAEY
>FP2_09890_CDS_T02591
MRIYDLIAKKRDGGTHSREELEAIVNGFVSGEVADYQMAAWMMAVYLRGMTDEETAELTD
VMAHSGVMVDLSPIPGIKVDKHSTGGVGDKTTLVIAPIAAACGVKIAKMSGRGLGHTGGT
IDKMESVPGTKTALSQEEFFAQVNKIGLSVIGQSEGIAVADKKMYALRDVTATVSCIPLI
ASSIMSKKLASGSDAILLDVTTGTGAFMKTVDQSIELAKLMVSIGTHHGRRVAAMITDMD
TPLGHNIGNSLEVMESMDVLKGRGPADLTEVCLQLAANMLVLADKGSPAECRAMAEAVIA
DGSAFAKCKEMFAAQGGDTRVLDDYSLFEKPAASYELLAEEDGYIVANDAEKIGSASVLL
GAGRQKKGDPLDFAAGITLHKKRGDYVRKGESLATFYGAADKFDAAAAEYRSGLVYGPEK
PEEAPLVYALVTKDGVERY
>FP2_21100_CDS_T02591
MAKTYTLNVAGLTRELTICKVNDHMDIAAFIMLGDAELTVAAAAELLKKCPDFDILLTAE
AKGIPLAHEMSRQSGKPYVCARKGVKLYMPDPVVVEDQSITTAGKQKLVIDRKELDKMSG
KRVLVVDDVISTGGSLKALDELAEQTQCTIVGQAAVLAEGDAAQRKDIIFLEPLPLFLH
>FP2_16080_CDS_T02591
MSMHDDILKVLVSEEELKAKVAELGAQISKDYEGRNLVLVSILKGSVVFMADLMRAVSIP
CSIDFMVVSSYGGGNTTSTGLVKIIKDLDGDLSGRDVLIVEDILDTGITLSNLVPMLKMR
NPNSVKICTILDKPSRRKADIAPDYEGFAVPDEFVVGYGLDYDEKYRNLPYIGVLKPSVY
EK
>FP2_25830_CDS_T02591
MTPMIVEHPLLQHKLSILRNKQTGTKEFRDLVGEIATLLCYEATRDLPLEEVEIETPITM
AKTKVLAGRKLALVPILRAGMGMLDGMLTLLPAAKVGFIGLYRDETTLQPVEYFCKLPQD
IAERDVLVLDPMLATGGSAIDAITQIKKHGAKRIKFIGLIAAPEGIKALHEAHPDVDIYL
GAQDDHLNENGYIVPGLGDAGDRIYGTK
>FP2_15420_CDS_T02591
MSEALEILKSCDAFLEGHFLLSSGRHSSAYCQMAYLQQYPDRCAEVMKAVADKIREMDVD
VIVGPAMGGIVYAYELARQTGKRAIFTERVDNVMTLKRFAIHPGEKCLIAEDVVTTGISS
LETKRVIEEAGGVCLGITCVVDRTKPEAPSPIPIVASALKLDLPNYAPEECPICKEGKLP
LVHLGSRKMKQEAKQTL
>FP2_32010_CDS_T02591
MINMVKLPTNKSSLFLRVAKGHFATSHSHINYYIDVTTQKARLSEAKAVAKELVAAYQHS
TIVDTVLCLDGTQVIGTCLANELTKDGFANMNAHQTIYVITPEYTSGSQIILRDNLAPMV
RGKHVLILSASITTGYTVQAAIEAVNYYGGTVAGLSAIFATTHECLGIPVTSIFDPSSLP
DYASFDSRDCPMCKAGQHIDALVNSFGYSAL
>FP2_01470_CDS_T02591
MSDFAYPLHEECGVFGIYDRAGTEDVAAAAYSALYALQHRGQESCGIAVNDDGVINGHRD
LGLVNEVFTPAVLGSLAKPTAHMATGHVRYATSGSRVRANAQPMIVRHGRGTMALCHNGN
LTNALELRRQLENEGAIFHGSSDTEVICYLVTRNRLRMGSIEIAISKTMDVLEGAYSLVV
MSATKLIAVRDPRGYRPLCIGTLPGGGYVFASESCALDAVGATLLRDVEPGEIVITDTKT
GELRSIKDHCGRPDRQMCVFEFIYFARPDSIIEGSSVHEARKQAGRFLAQEHPVEADVVI
GVPDSGLDAALGYSQESGIPYGIGFIKNKYIGRTFIQGSQKQRENSVRIKLNAVTSTVKG
KRVVLVDDSIVRGTTSARIIKLLRDAGAKEVHFRVSAPPFKYPCYFGTDIPDQKLLVATG
RTVDQINEIIGADTLGYLSTEHVVQLAQNTNCGFCTACFTGKYAVKPEEVLSTDIHERHL
NDRPKGEKKLGE
>FP2_02850_CDS_T02591
MTETELAALCAAITPPDEAARAAAHAHWASLAKPLGGLGGLETTLEDAAALTGSAKLDIS
RRAVLVLCADNGVVAQGVSQTDSSVTRAVAENLAARRTSVCRMAQTARCEVVPVDMGIAG
EPVPGVLDCRIAPGTADFTLGPAMSRAEAVEAIGRGIRLVQEQKKAGVGLLATGEMGIGN
TTTSSAVAAVLLGHPVEVMTGRGAGLSDEGLARKIDAIHRGIAKNQPDSADALDVLAKLG
GFDIAGLCGVFLGGALEGVPVLADGFISCVAALCAVRLCPAAAKAVFASHCSTEPAAKLV
LDALNKKALITAGLHLGEGTGAVAAIPLWDMTLAVYDGCYSFEEGGIEAYTPQEGEGC
>FP2_01800_CDS_T02591
MKMLEDRIRKDGIVREGNVLKVDSFINHQMDIPLFREMAKEWKRLFDGKPINKVLTIEAS
GIGIAAVVASEFNVPVVFAKKSMSINLDYDNYETKIQSFTHKKIYNVIVSKKFLTPEDHV
LIIDDFLANGCALLGLLELTEKAGATVEGIGIAVEKGFQQGGDLIRSKGIQLESLAIVES
MDSATGEIVFRDQPQQS
>FP2_07890_CDS_T02591
MPSLTTYKLLKQEHNARRGEFKTVHGTVQTPAFQNVATAGAIKGGLSAHDLKNIGAQVML
CNTYHLHLRPGDKLVAEMGGLHKFTRWNGPILTDSGGFQVFSLAKLRKITEEGVTFASHL
DGHRIFMGPEESMQIQANLGSTIAMAFDECVENPAQHDYSKASCERTTRWLKRCKDEMAR
LKHEGISVNPDQLLFGINQGCTFADLRVEHMKQIADLDLDGYAIGGLAVGEPTEVMYEMI
SAVEPYMPKDKIRYLMGVGTPGNIIEAVSRGVDLFDCVMPSRNARHGHLNTWGGIINIKN
AKYERDERPIDPACGCPACRNYSRAYIRHLFKAEELLGMRLAVMHNLWFYNHLMERIRDE
LDAGTFTAFHDRYVKLLDTRI
>FP2_11340_CDS_T02591
MLTVTVAQDGSGDFASIAEAVLAVPYEEEALVQIGPGIYREKLVCEKRCITLRGAGADKT
KLVWGDGGRLPHKDGRPTHTFRSYTAFFSGETLCVEEMTIENDAGPGAKAGQAVAAYVDS
TRAVFRRVKLLGSQDTLFCAPLPEKEREKDGFLGPRGLAPRKPTAQYYTDCEIAGDIDFI
FGGGDALFENCVIRTVDNHIPHSYVTAPSGRADGLGFVFWNCDFVSDCPAGSVYLGRPWR
PEGKTAVLGCRLGAHIAPEGFIAWNDRTDTGLASFAEADSTGPGAAERPAWVKQLSGPEA
AELLARARTLCRPKTN
>FP2_03850_CDS_T02591
MRQLIIARKDLQMSPGKLAAQCCHASLAFLTDPIGMGQGVEPIEKDGEITGYRAEIMLEK
ATYEEWFDGSFTKTVCGAKNRNQLLKAKTIAEELGLVENKDFFLIRDACHTELEPEEFDE
NGEGMTLTCIGFRPLPDEIAHQISHKFHLY
>FP2_11230_CDS_T02591
MNTNDIWLIAGLGNPEPKYDGTRHNTGFAALDYLAGKWGISVSKTKFQGLWGQGEVDGHK
VVLLKPLTYMNLSGDSIGPLAGFFKIPSDHVIVLCDDITQDPGKLRIRPSGSAGGHNGLK
SIIARLGGENFPRIRIGVGAKPRPDYDLADWVLGKFPPDDAKALADRCPDIAAVATLIMD
GKLGLAQSKYNG
>FP2_08740_CDS_T02591
MDRKWWKESIVYQIYPSSFQDSDGDGIGDLNGIRSRLDYLKDLGVNVLWLCPIMDSPMDD
NGYDISNYQAINPRFGTMEDFDALLAEAHQRGIRIVMDLVVNHTSDEHPWFIESRKSVDN
PYRDYYIWKPGKDGHEPNNWGASFGGSAWKYDPQTDMYYLHLFSPKQPDLNWENPKVRDE
VFNMMTWWFDKGIDGFRMDVISMISKDQRFPDGEKHGLYGNGGPYYVNGPRIHEFLQEMN
RRVLSKYDIMTVGETPGATVENAPQYAGLDGKELNMVFQFEHVGIGDGPLGKWTTQRYDF
MQLKKILSHWQTGLDGKAWNSLFWGNHDQPRAASRWGDDSPLSAKMLAICLLSLQGTPYI
YEGDELGMTNAYFKDLSQYRDIESLNAFKELTGAGLISADEMMECLALRSRDNARTPVQW
DDSPNAGFTTGTPWIEVNPNYTAINAAAEEKDPDSVLNYYKQMITLRKSHLGLIYGSFQL
LAEENPQVFAYRRTLAETGENYLIACNFSDKDAAFTIPADFAGARRLIGNYPDTAPTGAV
TLRPYEAFVLQK
>FP2_08750_CDS_T02591
MIQKYLYGVPFDTESVVAPIPASQGEPPVGTVKTSEPGFCFACPLAEGDRVYGLGEANRG
INKRGFVYVSDNVDDGLHTENKQRMYAAHNFIVISGQQNLGLFFDYPARIRFDIGFTRRD
WLEVTCERADLALYVITGDSACDVVKQFRAIIGRSYIPPKFAFGFGQSRYGYKTQADFEE
VVAKHRQAHIPLDMVYMDIDYMDHYKDFTVNPENFPDFSGFVSKMKEQGVRLVPIIDAGV
KEEAGYSVCDEGKEKGYFCKRADGTDFEGTVWPGWSHFPDVLNPKARVWFGSQYKALTDC
GIEGFWNDMNEPAIFYSREGLAERLDHPPVPHEDGTIDHFGQAIGWLNLSNAPEDYARFY
HKVDGKMVRHDQVHNLYGYNMTRAASEGLASIAPGKRFLLFSRSSCIGMHRYGGVWTGDN
HSWWSHLLLNLKMLPSLNMCGFLYVGADLGGFNADTSRDLLLRWLALGVFTPLMRNHSGS
DTRRQEFYQFEGPEDFRSVIETRYRLIPYLYSEYMKAALNGDMLFKPLAFVYPEDEIALQ
TEDQLMLGNEVMIAPVYTQNATGRMVYLPEEMLFVKFGSEGRITQEVLPAGTHFVKVALN
EVPLFIRKGACILVAGPAQTVADIDPATIRMIGWPGASYDRYDDDGVTIPAEE
>FP2_19180_CDS_T02591
MRNHADAESREQEFYRFTDVLPAIRNMLNLRYALLPYLYSEFMKAALEDAPYFRPLAFDY
PADPDAREVDDQLLLGEGLMVAPIHTQNAHGRTVYLPEGMKMLRLRSVSDYDEEVLPAGR
HYLPCELGEVLLFIRPGHTVPVAQPAANTAQLDDTALTFWRFAPDGQPAPYRMYTDDGVT
TDHNRPEHWRIVGQ
>FP2_13740_CDS_T02591
MKHTDIIQKLNLEQKCALLSGETVFTTRALPGKGIPAITLSDGPNGVRKQAGAADHLGLN
PSVPATCFPTSSATACSWDEKLGEAVGEALGEEAAAQEVAVLLGPGLNIQRSPLCGRDFE
YFSEDPILGGRMAAAYVRGIQKNGISACPKHFAVNSQELRRMASDSVLDERTLRELYLTG
FEIVVKEAKPKTIMTSYNLINGTYANENAHLLQDILRKDWGFDGAVVTDWGGSNDHALGV
KNGSALEMPCPGGDSIRELMKAVQDGKISEADVDARLDEMLELVLSTHAAVEKAPRTFDA
AAHHKLARRAAAESIVLLRNEGGILPLKPNEKLAVIGDFAETPRYQGAGSSAVNALQVDT
LLDSIKADDSGITLVGYASGFERQGAADAEKLEEAVALAKKADTVLLCLGLDELRESEGL
DRADMKLAENQQRLLAAVAAVNPNIVVLLSAGAPVETPWAGQCRALVYGALGGQAGAGAA
ADILTGRLCPCGKLSQTWAQAHDDTPAKANFGGEGRNVEYREGLYVGYRYYQTAGVPVAF
PFGYGLSYTTFEYSDLKPDEKGVTLTVTNTGSCAGAEIVQLYVAKQDAKIFRPVQELKGF
AKVFLAPGESRAVSIALDDKAFRYWNVKTDRWEVEGGSYQLRVGASSADIRLTAEVSVKG
TDAPDPYAGLDLLHYVSGQIAYVTDAEFEALLGHPIPEDVVRIDRNMTLGEMDHGRSPLG
WVAQKVLRCRLDSSFAKGTPDLNTVFQYNMPLRALAKMTNGMVSMGMVDGLVWELKGFWL
VGILRVIYEFVKNLILNSQMENRLKNS
>FP2_13750_CDS_T02591
MLSINLDDVMQVVSNIQNYLIAFGVVLVLALLVMFAVRKMPKAKKKMIRAQSGLAILLAL
AIVVNLICTGPMSTMLDLVSGEGSISEETSAEATELVNEITQEGIVLAQNDDSILPVASG
SKLNVFGWASTSPCYGGTGSGALNDAYPVTDLLTGLHDAGIETNDELSKFYTDYCSTRPS
VGMAQQDWTLPEPNVSLYTDEMMANAKAYSDTAMVVITRVGGEGADLPTDMSAVVDGSWV
RRVADYRGSQRGAGYYNGTYDDSLNEGNDWDKGDHFLQLSNREEELIDLVTSNFDNVIVV
YNGANAFEMDWVKNYPQIKGVLLCPGTGQSGFEGFGRVVAGEVNPSGRTTDTYAADLTAS
PWWNNFGDFKYTNATELDSDSSFFDPAGATASFVNYAEGIYVGYKFYETAADEGLIDYDK
EVVYPFGYGLSYTTFTQKMSDITSDGSSLKFSVTVTNTGSAAGKDVVEIYNDPPYTNGGI
EKASANLLDFAKTSELAPGESETIDFTIPVEDLASYDYKNNGCYVLEAGDYIISTNSDSH
NVLDSKTYTVASDIVYNESNKRESDAVAATNQFDFAEGEITYLSRADGFANYAEATAAPA
DYNMSDEVKAVFDNAHTYTEVNYEKDDDPNAEDITTGAKNGLKLADLRGVDYNDSKWEDL
LDEMSIDDLQQTIGFGGYQTAAVDSIGKVRTNDCDGPASINNNFTGVGSVGFPAATLIGM
TWSKDLAHDFGDSIGKMANEMNTSGWYGPAMNIHRTAFSGRNFEYYSEDGVLSGAMAANA
IAGAQEHGVYAYMKHFALNDQEGNRNCMMATWSNEQAIREIYLKPFEMSVKEADCHAVMS
SFNYIGNRWAGGCSELLQNVLRGEWGFLGFVETDYFGVYGYMTADQAVRNGGDLMLCTTG
NDYNKVTVLTNSSKQAMRTSAKNILYTVVNSRAYEAENLNPGMAKWKIVLIGADVVAALL
IVGLEYTAIKNYKKRKEEEEEV
>FP2_04120_CDS_T02591
MREIISLNEGWTLRFPKGERAAETVTLPHTWNAVDGMDGNGSYLRTTGVYSRTFKKPVQP
LTGGRVYVEVLAAALDATVKVNGTVATTHEGGFSIFRADITDLCRDGDNELTIEVSNEDT
PSMYPASADFTFYGGLYRGVNLISVPNAHFDLDYYGGPGIMVTPKPTADGGATFEIKSFV
TNPDDSFTVMYSIEDPYGCEVASAVRPSDNTAISIYVPDAELWSMDEPNLYTVVARLQRN
NEAFDEIYANVGVRSYTVTPDGGFSINGEATPLRGVSRHQDKLYKGNALTVEDHYQDAQI
IKELGANTIRLAHYQHSQDFYDACDELGFAVWAEIPFISVFKSGKDAHTHVMEEMKELII
QNYNHPSILFWGISNEILIGGISQELVDTHHDLQKLCKELDPTRLTTIAHVSHTPTSGPM
HRITDVESYNHYFGWYGGKIEQNGPWLDKFHAENPDICLGISEYGCEGIINWHSNTPQCK
DYSEEYQALYHEYMAQAFEDRPWIWASHVWNMFDFGCAARSEGGVKGRNNKGLVTIDRKT
RKDSFYVYQAYWAKDPMVHIAGRRHAQRAGETTEVKVYSNQDTVTLYCNGKEVGTQTAHR
VFKFDVALDEGFNVLMAVADTVKDSITLEKVETEPACYTLPEFNERQEGVANWFKQMGSM
DLTAPMEFPEGYYSIKDSLEELAKNEEAFAVTAKAVKLATNFDIKPGEGMWGMMKKMTPE
VMAGMISIMPDGFIESLNAKLIKIKK
>FP2_17190_CDS_T02591
MAAFDFAKVKDPTFFKENVLNAHASFRTYASREEYRTGSSSLALKLDGIWKFAYAKNYTS
AIPGFEKTDYDCSGWDDIHVPAHIQMEGYDIPQYANVQYPWDGREEVQPGEIPQRFNPVA
SYVKYFELPESMEGKPVHIEFEGVESGMALWLNGSYVGYTEDSFSAHAFDLTPYLQPGVN
KLAVQVFKWTSSSWCEDQDFFRFSGIFRSVWLYAIPTVHLEDVSVKTLFDGDDFAHSTLE
AALQVEGKGAARLTLRRSELEVFSEKIALNGGSALFSHAVENPHLWSAEDPALYELEIEL
LDDAGHPVEVTGQKIGFRKFELKNDRMLLNGRRIVFKGANRHEFSSITGRAVGVHTHEEL
LRDIITMKQNNINAIRTSHYQNQDALYDLCDEYGLYLIAENNLESHGTWDIHQAGIRGIE
GVLPNDKPEWKAVLFDRMNSTCQRDKNHPAVLIWSLGNESFGGETLLQMAEMVRRFDDTR
LVHYEGVVNDPRFLETTDIESHMYSTVKDIKEYLAQGDKRPYIECEYSHAMGNSNGALHK
YTELADQKDCGYQGGFIWDYIDQSIWKKDRYGKWFQAYGGDFGERPTDYNFSGNGIAYGG
DRAPSPKMQEVKFCYQNIAVSIDNSGFEVWNKNLFTSTDAFDCVALLHRDGKLYQQQELA
NIDVAPEERSSFPLPFMVPALPGEYAVTISFRLKEDTSWAKKGHEVAFGQGVIAVVRSIP
SKKVTPFTVTHGTHNIGVRGENFDVLFSDLNGGLTSYRYAGREMIQEIPRPNFWRAPTDN
DCGNNMGGVRGQWKLASLYATAKGIGKEIPSVHGGTILQNPTCEVEADSVVVTYLYNLQT
SPAAECSLQYRVFGDGRIQTTLHYDPVEGLAAMPEFGVLFKIDADYDTVEWYGNGPAETY
WDRQHGAKLGIYQNKVADNMAQYLVPQECGAKTAVRWAKVVDRKGRGLLFTADAAKPMFF
SALPYTPHEMESAKHPYELPLVHYTVIRAMGEQMGVGGDDSWGANVHPEYIPDVTKPVEF
TFTFRGI
>FP2_25090_CDS_T02591
MEHYDWNDGWLFTPVFDPAIVRPECPELTLEPVRLPHTVKALPYNYCNENDYQKLSGYRR
EFFAPKEWEGRTVLLTFGAVAHDATVFCNGRRVFHHSCGYTAFTVDLTSALHLGQKNVMA
VRCDSREDLNIPPFGGQMDFLTYGGICRAVCLDVKEPAYLRDIFIETKAEGGFRIYTATV
GETVGCTLQAEIRSPSGSRAFYTGELSLPITGALNSVHPWSIEHPTLYTLTVRLIRPGTG
GLPDRVLDEKSCRFGFRTLQFVAGGLYLNGQRVELRGLNRRQSYAYQGYAMPDSIQRLDA
QLLKKQLGCNAVRLTTPPSPAFLDACDELGLLVFVEMPGWQHIGDDIWKAQALQNCREMV
CQCRSHPSIFLWGVRVSGSADDESFYKRTNETVRRLDPTRPTAGTRSTRRSQLLEDVYAY
TDYSYHGRGVGCEARTAVTPDTRKGYLISEFEGAQFPAKSFDDEPHRLAQALRYAAVLND
TIAQQGVAGSFGWCMTDYNTHREFGSGDRISYQGVMDMFRGPKLSAAVYASQKTPRSPSD
IVLEISSSMALGDHPGGFAGACWAFTNAESLRLYRDNDFVAEFTPDRRGRFAALPHPPIE
IHDFVGLLLEKYEGLDRTAAPQVAAILNEMRRDAMELSPLSRARMYSLRLSWNELVQLYY
KYIGVLGSPAAVYRFEAVWHGRAVRTVVKEPVQSVRLECTVHNPILTDGPTWDCAAVSLR
AIDQNGNLLPYCGEAVQLSAEGPLRILGPSVVPLRGGMAGTYLATTGEAGPAKLHCRMEG
ALDTEASLTIRCREE
>FP2_29970_CDS_T02591
MPLNNPITSALLADPEIFQQNRLPFHAHFADQTSPEMPLAVSLDGEWAFHYAENLTAPFS
DWDTLTVPGFIQMQSLQKPGQPYGTPHYVNTQYPWDGHEKLHPGQIPQDYNPIGEYQRSF
TLPESWASCYLRLNGADSAAAVWCNDVYIGYTEDTFTPAEFDMTAAVHPGENTLTVQVYR
FSSGSWLEDQDFWRMSGLFRSVELFTKPEIHLEDVFVKQDFAPDFSSATVTFDCKVSGAG
TISVVFDGEEQSAEVGEPAEYDSGVVFGKGEADPDVEEDVQDVSFTFTVEHPTLWSAEQP
NLYEAEIALLNEGALVERTGLKVGLRKFELKERQMLLNGKRIVFKGVNRHEWSCRTGRTV
SREEMLWDVKNLKAHNVNAVRTSHYPNDPYFLSLCDEYGLYVIGETNLETHGTWQKLGAD
GSDEWTLPGARPEWRENVLARAEAMLERDKNHPAILIWSCGNESHGGKTLWEMSEYFRNT
DPSRLVHYEGIFWNREYPATSDMESQMYTPVADIKKFLAEHPEKPFIMCEYSHAMGNSCG
GITDYTEYAYEEPLYQGGFIWEYMDHGIAVTSPDGKPGFAYGGDFGDRPTDREFCVDGLV
LPDRRNTPKMDAVKAAYAPLKITLTDTEAVIENRNLFTDLNAYDLVFASSVNGKPERRAV
LRADCKPGGTEHIPFPFALPEAGLACMTVTAIQRAALPGIPAGYEAALGQVWHNYAVARL
TLPAPQLVEMDCNVGVKGEGFEYIFGRGKGLVSIRYNGVQLLDDTVRPNFWRAPTNNDEG
CAEPFTFAFWKTAGLYARCDNLTAETKGDFVIARANYTLPDGQTLPIDFAIDGAGRCDIT
MTWQGTRTELPEFGLLFPLRRELTEVSYLGLGPRETTADRTAGGKMGAWNYNVRQDFAQN
TPVYPQECGSRTGVYSATVTGSGLNIGIGFAGDGMTFSALPYTPHELENARHLYELPRDD
NKTVVRCAAFQRGVGGDNSWGAKPHADACFAVEKGTSFRFTIQK
>FP2_08710_CDS_T02591
MNDLTLQKARAYEAEHGAAISPAERPAYHMTPYVGWLNDPNGFSYYKGKYHQFYQYNPYD
VRWAPMHWGHAVSTDLLHWEYLPCALAPDSPADNGPGCFSGSATQMDDGKQLLMYTSVVA
EKQPNGEMRDIQTQSIAIGDGLDYEKPACNPVLTQKDLPEGFSKFDFRDPKIWRETDGTY
SAVTVCLAEDGSGAAVLFQSKDGFDWHFVTVLERCNNQYGKMWECPDFFPLDGKQVLMLG
PMEMLPKGEFHNGHNVIAFIGSYDEATHTFTRENVQLMDGGIDFYATQTTLAPDGRRIMT
AWLQTWSDTEDKPQGCKWFGQTICPRELHIKDGRILQTPVRELDAAHGKRTFHENVTVQS
ETALEGIKGRVADLAVRVQPGEYRSFTLKLAADADHHTSLTYDPYTSELTLDRSHAGSRA
DIVHSRSCKVRSQNGALKLRILLDKNSIEVFANDGEQTMTAWIYTPQSADGITFAADGKA
TVTAEQFELDL
>FP2_29940_CDS_T02591
MLYPEQNEARLKLSLDGTWAFALGSCAETQFDPAKPLPDAQPIAVPASYNDQNDQTTALR
RHYGWVWYQRKVTLPAFCAGQRVVLRFGSVTHTAKVWLNGQLIAQHKGGFTPFEADVTAL
LQPGETALLTVACDNRVNHSTLPVGNEDGQLAFFGSDNAGIPSVEAAKRAAAPQNRPNFD
FFNYAGIHRPVVLYTTPKEYIEDVTIVPAVDGTVQYAVKTTGSAPVRVTVLDADGNAVAS
AESAEGTITIPEVHLWEPRPGTPYLYTLHATCGADVYDQTFGVRSIEVRGTQVLLNGKPL
YFKGFCKHEDFTAHGRGFDPVLNVKDVNLIHWANANAVRTSHYPYAEEFYDLCDREGILV
MDETPAVGIGGGAAVNPYKEYPLAEHHRQVLAEMIHRDKNHPCVVLWSLGNEPDLEHFPQ
DAYDYWHPLYELAHQLDPQDRPVTLVCCQNDYTKDITTRTMDIVCINRYYGWYNLSGDMD
AACYGLNQELDFWAEQHKPVMMSEYGADTVAGLHTAGAEMFSEEFQVEFYRRLDAEFDKR
PWFVGEFVWNFADYDTVQGPMRVDGNKKGLFTRDRRPKLGMHFLRQRWAEIPTFGFKE
>FP2_12060_CDS_T02591
MKTPAEWKTLFESSAFARQTNYSGPLGPEYNPSGTRLRLWAPTAQKVSVNLYRRGDGGAC
MGTLPLEQHGQGVWSAYLPGDQHGHYYTFTVEVDGTAYETGDPYARTAGVNGLRSMILDA
PRIDPPDWSHDHRVIVPASRRTVWEVSVRDFSQDPACGVRNAWRGKFMAFTQKGTTLSSA
GTFPTCLDYLKRLGVGYVQLMPIFDFGSVDESRPLTRQYNWGYDPTNYNVPEGSYSTDPA
KGEVRVRECKEMIASLHAAGIGVIMDVVYNHMYRNENPLNSTVPYYFFRQNPDGSFSNGS
GCGNEFASERPMARKYLIDSVLYWAQEYHIDGFRFDLMGLYDVDTMNELRAALDALPGGR
SILMYGEPWQGGGSQLHRYEANKANLAMLSERIGIFCDNTRDVIKGGCFDAREPGYVEGR
PGSFWDIGGAVAAWCRSDKLPAHSPSQIVSYVSAHDNFTLWDKLMLVRYARPEYTAADSA
ALAQNRLAAGIYLTCMGMPFLQAGEEFARTKKGQGNTYRSSPSLNRLDWKRAARFHGLVD
YYRGLLGLRAQFPRLSASDAASPAAIRFFSLEQPLVGWTLPAAPGDGAAWRALCVFYNPT
EEEKRVRLPDGQWKLLSDGVSSALWKGPSRVCGGEVTLLPYSATIFGQV
>FP2_28840_CDS_T02591
MSVFRDDFLWGGACAANQFEGAWDVDGKGPSVPDLCTNGSHTSPKWVTTAVRSDRLYPSH
EAIDFYHHYEEDIALFAEMGFKSFRTSINWTRIFPTGMETEPNEKGLEFYDKVFDCCKKH
GIEPLVTISHYELPYALVEKYNGWASRELIEFYMNYCKAIFERYKDKVKYWLTFNEINCG
TMPMGAILETGTIRGFEGPTDKVPDNKQERFQALHHQFVASAEAVRYAHDHYPQFKMGCM
ICFITSYALTCDPADEIANQKAMQISNWFCSDMHVRGEYPSYMKRYFAENNITIRQEPED
AAILKAGTVDFYTFSYYMSNCITTHKDADNVGGNIIAGKKNPYLKASDWGWQIDPVGLRY
TLNEIYDRYHIPLMVVENGLGAYDMKGEDGKVHDSYRIDYLRAHIEQMAEAVKDGVDLMG
YTPWGCIDLVSASTGEMAKRYGFIYVNKFDDGTGDLSREKKDSFYWYQKVIATNGEDLG
>FP2_24180_CDS_T02591
MTHEEILSMLGDYVDYLIANSSAETPMWNIEKVRSGKPNKWNYIDGCMITACLSLYKTTG
DEKYLKFSKDFIDWFVQEDGSIKTYDPKEHNLDNVNQGKNLFILYDIFGDEKYRKAIDTI
RSQLLTQPRTREGNFWHKDIYPWQVWLDGTYMAQPFYMEYETRYNKMQGCIDSYKQFMNI
KKHMRDEKTGLYYHGYDESRQMYWADPVTGCSPNFWLRAMGWFMVAMVDVLERMDEQLYN
EYRGIMAMLKQTIEDVHKFQDEETGMFWQVMDHPGVEGNYLETSGTALFAYAVLKGVRLG
YLPKRMAAWAEKAFYGTCDKYLSKNPDGSLQLDGICLVAGLGGKDHRDGSLAYYFSEPVV
CNDAKGVGPLVLAYTEMIARK
